# Supplementary material for: Cerebral small vessel disease burden is associated with decreased abundance of gut Barnesiella intestinihominis bacterium in the Framingham Heart Study
Source: Sci Rep. 2023 Aug 21;13:13622. doi: 10.1038/s41598-023-40872-5 (PMC10442369; doi:10.1038/s41598-023-40872-5)
Supplement: Supplementary file 2 — Supplementary Tables. [file 41598_2023_40872_MOESM2_ESM.xlsx]

## Sheet: Cover Page
	Supplementary File SF2:
	Tables S1-S3: Multivariate association analysis: Statistically significant (adjusted p-values < 0.05) taxa associated with PSMD, WMH, and EF.
	Tables S4-S6: Differential abundance analysis: Statistically significant (adjusted p-values < 0.05) taxa associated with PSMD, WMH, and EF.
	Tables S7-S15: Functional analysis results with PICRUSt

## Sheet: Table S1 (Regression, Phylum)
Phylum	coef	stderr	pval	qval	N	N.not.zero
PSMD
Firmicutes	0.109174	0.0031053	8.93878e-271	4.64816e-269	972	467
Bacteroidetes	-0.24228	0.00750345	9.91554e-229	4.58318e-227	972	128
Proteobacteria	0.140204	0.00460757	2.26741e-203	9.43241e-202	972	192
Synergistetes	0.783029	0.245165	0.00140374	0.0111762	972	106
Actinobacteria	0.312304	0.133527	0.0193418	0.105524	972	176
Euryarchaeota	0.108441	0.14993	0.46951	0.776605	972	270
Lentisphaerae	-0.0938616	0.261012	0.719141	0.911037	972	95
WMH
Firmicutes	-0.157456	0.00426979	1.08678e-297	6.20589e-296	972	166
Bacteroidetes	-0.0745028	0.00505138	3.12239e-49	7.49373e-48	972	117
Proteobacteria	0.121752	0.0141802	8.99883e-18	1.39272e-16	972	100
Lentisphaerae	-0.444883	0.210969	0.0349655	0.169803	972	95
Actinobacteria	0.24357	0.128643	0.0583079	0.241395	972	152
Synergistetes	0.299786	0.206511	0.146593	0.443583	972	106
Euryarchaeota	-0.00316989	0.125074	0.979781	0.988507	972	270
EF
Bacteroidetes	-0.180228	0.00557094	1.32686e-229	1.27e-227	972	114
Firmicutes	0.166904	0.00613619	6.49261e-163	4.83339e-161	972	132
Proteobacteria	0.330558	0.0134046	2.87286e-134	1.86272e-132	972	100
Actinobacteria	0.140521	0.0678068	0.038231	0.271535	972	688
Lentisphaerae	-0.267815	0.224666	0.233238	0.858594	972	95
Euryarchaeota	-0.117225	0.131643	0.373212	0.999999	972	270

## Sheet: Table S2 (Regression, Genus)
Genus	coef	stderr	pval	qval	N	N.not.zero
PSMD
Ruminococcus	0.109174	0.0031053	8.93878e-271	4.64816e-269	972	467
Pseudobutyrivibrio	-0.129543	0.00463202	4.12375e-172	1.49172e-170	972	219
Barnesiella	-0.112711	0.00636089	2.96773e-70	7.48227e-69	972	117
Catenibacterium	0.04628	0.0073115	2.45549e-10	3.19214e-09	972	96
Clostridium	0.160735	0.0269798	2.55968e-09	3.20248e-08	972	96
Cloacibacillus	0.783029	0.245165	0.00140374	0.0111762	972	106
Streptococcus	0.32949	0.107279	0.00213096	0.0161914	972	401
Alistipes	-0.278435	0.100712	0.00569819	0.0380794	972	562
Faecalibacterium	-0.119888	0.0535314	0.0251176	0.129801	972	880
Bacteroides	0.750363	0.351735	0.0328986	0.161485	972	95
Cytophaga	-0.176454	0.0866654	0.0417469	0.191897	972	691
Subdoligranulum	0.146513	0.0722501	0.0425748	0.19495	972	638
Bifidobacterium	-0.446738	0.226692	0.0487602	0.215217	972	161
Anaerosinus	0.383567	0.222391	0.0845735	0.317676	972	120
Anaerotruncus	0.285048	0.168571	0.0908434	0.331201	972	161
Eggerthella	0.189006	0.136366	0.16574	0.466538	972	236
Butyricicoccus	0.210977	0.153018	0.167965	0.468949	972	222
Succinispira	0.149883	0.108916	0.168781	0.470439	972	490
Collinsella	0.0950973	0.0739592	0.19851	0.525153	972	688
Slackia	0.235873	0.193134	0.221976	0.551772	972	155
Paraeggerthella	0.0754206	0.063947	0.23823	0.568744	972	680
Gemmiger	-0.0735136	0.0715156	0.303979	0.64814	972	732
Prevotella	-0.288533	0.28933	0.318646	0.666115	972	165
cc_115	0.130599	0.175284	0.456231	0.772298	972	186
Methanobrevibacter	0.108441	0.14993	0.46951	0.776605	972	270
Holdemania	0.103247	0.169451	0.542326	0.826401	972	160
Oscillospira	0.10327	0.211855	0.625936	0.87146	972	129
Victivallis	-0.0938616	0.261012	0.719141	0.911037	972	95
Dorea	-0.0165965	0.0617987	0.78827	0.935662	972	755
WMH
Pseudobutyrivibrio	-0.157456	0.00426979	1.08678e-297	6.20589e-296	972	166
Ruminococcus	-0.115434	0.00330299	1.37503e-267	7.1158e-266	972	142
Barnesiella	-0.0745028	0.00505138	3.12239e-49	7.49373e-48	972	117
Catenibacterium	-0.0310894	0.00666312	3.07292e-06	3.60905e-05	972	96
Clostridium	-0.354537	0.0851771	3.14986e-05	0.000345442	972	485
Gemmiger	-0.151684	0.0611247	0.0130812	0.0779189	972	732
Victivallis	-0.444883	0.210969	0.0349655	0.169803	972	95
Faecalibacterium	-0.229652	0.109245	0.0355378	0.171576	972	360
Alistipes	0.159355	0.0804831	0.0477056	0.214094	972	633
Cloacibacillus	0.299786	0.206511	0.146593	0.443583	972	106
Subdoligranulum	0.0833358	0.0630951	0.186569	0.508155	972	638
Prevotella	-0.304659	0.236801	0.198249	0.526495	972	165
Anaerotruncus	0.192969	0.151243	0.201997	0.532654	972	183
Bifidobacterium	-0.112127	0.0938505	0.232188	0.567952	972	470
Cytophaga	-0.307869	0.277883	0.267901	0.617889	972	110
Slackia	0.180746	0.167117	0.279452	0.632203	972	155
cc_115	-0.156106	0.148203	0.292192	0.641738	972	186
Eggerthella	0.12061	0.121729	0.321778	0.665408	972	236
Bacteroides	0.279625	0.286382	0.328863	0.671514	972	95
Collinsella	0.0439102	0.0637639	0.491051	0.810749	972	688
Butyricicoccus	0.104851	0.162233	0.518087	0.832964	972	103
Dorea	-0.0306483	0.0553537	0.579797	0.859259	972	755
Holdemania	-0.0745125	0.149113	0.617283	0.867759	972	160
Streptococcus	-0.0828588	0.195576	0.67181	0.892287	972	100
Paraeggerthella	0.0232351	0.0548607	0.671909	0.892287	972	680
Oscillospira	-0.054571	0.185824	0.76901	0.921476	972	129
Succinispira	0.0256844	0.0946085	0.786021	0.927763	972	490
Anaerosinus	-0.0449915	0.19478	0.817326	0.939272	972	120
Methanobrevibacter	-0.00316989	0.125074	0.979781	0.988507	972	270
EF
Barnesiella	-0.180228	0.00557094	1.32686e-229	1.27e-227	972	114
Pseudobutyrivibrio	0.166904	0.00613619	6.49261e-163	4.83339e-161	972	132
Ruminococcus	-0.081835	0.00363683	3.99063e-112	2.29176e-110	972	142
Clostridium	0.246905	0.0892467	0.00566538	0.058099	972	534
Collinsella	0.140521	0.0678068	0.038231	0.271535	972	688
Alistipes	-0.262092	0.13535	0.0528186	0.342469	972	269
Slackia	-0.263932	0.175691	0.133032	0.651357	972	155
Anaerotruncus	0.233125	0.158416	0.141129	0.675403	972	183
Gemmiger	0.0796872	0.0648066	0.218841	0.836583	972	732
Cytophaga	-0.227043	0.185068	0.219894	0.837098	972	174
Victivallis	-0.267815	0.224666	0.233238	0.858594	972	95
Prevotella	0.305162	0.262888	0.245722	0.884334	972	110
Butyricicoccus	-0.0667199	0.0626258	0.286706	0.957276	972	651
Holdemania	0.164655	0.156188	0.291788	0.963839	972	160
Streptococcus	0.103014	0.100069	0.303278	0.979016	972	401
Dorea	0.0555925	0.0586312	0.343041	0.999999	972	755
Methanobrevibacter	-0.117225	0.131643	0.373212	0.999999	972	270
Oscillospira	-0.169136	0.192855	0.380481	0.999999	972	129
Paraeggerthella	-0.0482188	0.0577677	0.403885	0.999999	972	680
Faecalibacterium	0.0524438	0.0659473	0.426475	0.999999	972	750
Subdoligranulum	0.0495042	0.0655994	0.450463	0.999999	972	638
Catenibacterium	-0.0971452	0.283749	0.732078	0.999999	972	96
Eggerthella	0.0368825	0.127744	0.772793	0.999999	972	236
Bifidobacterium	-0.0465081	0.241708	0.847417	0.999999	972	104
Succinispira	0.0190363	0.0992974	0.847969	0.999999	972	490
cc_115	-0.0187148	0.156517	0.904824	0.999999	972	186
Anaerosinus	0.00858318	0.199547	0.965691	0.999999	972	120

## Sheet: Table S3 (Regression, Species)
Species	coef	stderr	pval	qval	N	N.not.zero
PSMD
xylanivorans	-0.129543	0.00463202	4.12375e-172	1.49172e-170	972	219
intestinihominis	-0.112711	0.00636089	2.96773e-70	7.48227e-69	972	117
callidus	0.105429	0.0107221	8.12638e-23	1.37983e-21	972	95
mitsuokai	0.04628	0.0073115	2.45549e-10	3.19214e-09	972	96
bolteae	0.36943	0.100147	0.000225257	0.00215418	972	534
finegoldii	-0.278435	0.100712	0.00569819	0.0380794	972	562
xylanolytica	-0.176454	0.0866654	0.0417469	0.191897	972	691
variabile	0.146513	0.0722501	0.0425748	0.19495	972	638
bifidum	-0.446738	0.226692	0.0487602	0.215217	972	161
bartlettii	-0.230973	0.120921	0.0561193	0.23522	972	350
glycerini	0.383567	0.222391	0.0845735	0.317676	972	120
symbiosum	0.22387	0.152754	0.142767	0.428817	972	238
indistinctus	0.257027	0.177019	0.14651	0.436122	972	183
aldenense	0.274114	0.194872	0.159535	0.459956	972	159
pullicaecorum	0.210977	0.153018	0.167965	0.468949	972	222
mobilis	0.149883	0.108916	0.168781	0.470439	972	490
methylpentosum	-0.220362	0.167672	0.188763	0.506616	972	185
lavalense	0.173103	0.132457	0.191262	0.510851	972	276
aerofaciens	0.0950973	0.0739592	0.19851	0.525153	972	688
stercoris	0.306512	0.24567	0.212156	0.539797	972	109
hongkongensis	0.0754206	0.063947	0.23823	0.568744	972	680
spiroforme	0.1251	0.109395	0.252806	0.589943	972	337
formicilis	-0.0735136	0.0715156	0.303979	0.64814	972	732
disporicum	0.130303	0.132172	0.3242	0.670389	972	321
onderdonkii	0.0796972	0.0937452	0.395243	0.721937	972	633
ruminantium	0.0772693	0.101058	0.444508	0.767283	972	485
guilliermondii	0.10327	0.211855	0.625936	0.87146	972	129
putredinis	0.0311379	0.0789571	0.693312	0.903429	972	709
vadensis	-0.0938616	0.261012	0.719141	0.911037	972	95
longicatena	-0.0165965	0.0617987	0.78827	0.935662	972	755
lactaris	0.0136041	0.121427	0.910795	0.96816	972	381
WMH
xylanivorans	-0.157456	0.00426979	1.08678e-297	6.20589e-296	972	166
callidus	-0.143178	0.00885213	7.64018e-59	1.91699e-57	972	95
intestinihominis	-0.0745028	0.00505138	3.12239e-49	7.49373e-48	972	117
mitsuokai	-0.0310894	0.00666312	3.07292e-06	3.60905e-05	972	96
ruminantium	-0.354537	0.0851771	3.14986e-05	0.000345442	972	485
bolteae	0.282346	0.0870443	0.00117987	0.0103379	972	534
formicilis	-0.151684	0.0611247	0.0130812	0.0779189	972	732
vadensis	-0.444883	0.210969	0.0349655	0.169803	972	95
onderdonkii	0.159355	0.0804831	0.0477056	0.214094	972	633
aldenense	0.222382	0.165033	0.177818	0.496581	972	159
variabile	0.0833358	0.0630951	0.186569	0.508155	972	638
massiliensis	0.246342	0.200913	0.220157	0.560837	972	142
xylanolytica	-0.307869	0.277883	0.267901	0.617889	972	110
lavalense	0.113257	0.111971	0.311782	0.657962	972	276
spiroforme	-0.0942887	0.095511	0.323543	0.665536	972	337
methylpentosum	-0.125922	0.143973	0.38178	0.725143	972	185
bartlettii	-0.078282	0.104768	0.454948	0.785737	972	350
lactaris	-0.073193	0.103776	0.480623	0.801797	972	381
symbiosum	0.0927152	0.133228	0.486483	0.80723	972	238
aerofaciens	0.0439102	0.0637639	0.491051	0.810749	972	688
pullicaecorum	0.104851	0.162233	0.518087	0.832964	972	103
bifidum	-0.112917	0.198581	0.569615	0.858764	972	161
longicatena	-0.0306483	0.0553537	0.579797	0.859259	972	755
indistinctus	-0.0759254	0.151521	0.61631	0.867759	972	183
disporicum	0.0545973	0.11258	0.627702	0.871256	972	321
hongkongensis	0.0232351	0.0548607	0.671909	0.892287	972	680
finegoldii	0.0338156	0.086718	0.696574	0.904661	972	562
guilliermondii	-0.054571	0.185824	0.76901	0.921476	972	129
mobilis	0.0256844	0.0946085	0.786021	0.927763	972	490
stercoris	-0.0490332	0.210547	0.815851	0.939272	972	109
glycerini	-0.0449915	0.19478	0.817326	0.939272	972	120
putredinis	0.0120837	0.0663784	0.855549	0.948169	972	709
EF
intestinihominis	-0.180228	0.00557094	1.32686e-229	1.27e-227	972	114
xylanivorans	0.166904	0.00613619	6.49261e-163	4.83339e-161	972	132
callidus	0.0645259	0.0101902	2.41795e-10	4.74154e-09	972	140
bolteae	0.246905	0.0892467	0.00566538	0.058099	972	534
aerofaciens	0.140521	0.0678068	0.038231	0.271535	972	688
symbiosum	0.269781	0.1388	0.0519352	0.337285	972	238
methylpentosum	0.258655	0.149956	0.0845499	0.484174	972	185
stercoris	0.304539	0.222183	0.170478	0.744917	972	109
indistinctus	0.218792	0.160672	0.173283	0.74774	972	183
formicilis	0.0796872	0.0648066	0.218841	0.836583	972	732
xylanolytica	-0.227043	0.185068	0.219894	0.837098	972	174
vadensis	-0.267815	0.224666	0.233238	0.858594	972	95
pullicaecorum	-0.0667199	0.0626258	0.286706	0.957276	972	651
massiliensis	-0.217021	0.211825	0.305586	0.983467	972	142
longicatena	0.0555925	0.0586312	0.343041	0.999999	972	755
lavalense	0.107047	0.116615	0.358647	0.999999	972	276
guilliermondii	-0.169136	0.192855	0.380481	0.999999	972	129
aldenense	0.148847	0.174066	0.392486	0.999999	972	159
hongkongensis	-0.0482188	0.0577677	0.403885	0.999999	972	680
variabile	0.0495042	0.0655994	0.450463	0.999999	972	638
spiroforme	0.0744463	0.100986	0.461004	0.999999	972	337
ruminantium	0.0616161	0.0891299	0.489373	0.999999	972	485
finegoldii	0.0340777	0.0844555	0.686581	0.999999	972	567
mitsuokai	-0.0971452	0.283749	0.732078	0.999999	972	96
putredinis	0.024026	0.071028	0.735166	0.999999	972	709
disporicum	-0.0357438	0.117682	0.761332	0.999999	972	321
bartlettii	-0.0291546	0.11067	0.792214	0.999999	972	350
bifidum	-0.0465081	0.241708	0.847417	0.999999	972	104
mobilis	0.0190363	0.0992974	0.847969	0.999999	972	490
onderdonkii	-0.0043041	0.0854501	0.959828	0.999999	972	633
glycerini	0.00858318	0.199547	0.965691	0.999999	972	120
lactaris	-0.00274851	0.110462	0.980149	0.999999	972	381

## Sheet: Table S4 (Diff. Phylum)
feature	value	coef	stderr	N	N.not.0	pval	qval
PSMD
k_Bacteria_p_OD1	UNHEALTHY	-0.127743	0.0163206	782	87	4.99253e-15	3.99403e-14
k_Bacteria_p_Lentisphaerae	UNHEALTHY	-0.127743	0.456151	782	218	0.0264446	0.105779
k_Bacteria_p_Bacteroidetes	UNHEALTHY	-0.127743	0.128459	782	782	0.0587051	0.161454
k_Archaea_p_Euryarchaeota	UNHEALTHY	-0.127743	0.437176	782	231	0.39831	0.58459
k_Bacteria_p_Proteobacteria	UNHEALTHY	-0.127743	0.11365	782	778	0.456911	0.609214
k_Bacteria_p_Synergistetes	UNHEALTHY	-0.127743	0.623787	782	122	0.778457	0.843156
k_Bacteria_p_Actinobacteria	UNHEALTHY	-0.127743	0.118891	782	774	0.843156	0.843156
k_Bacteria_p_Firmicutes	UNHEALTHY	-0.127743	0.110862	782	782	0.824788	0.843156
WMH
k_Bacteria_p_OD1	UNHEALTHY	-1.05156	0.0212904	968	105	0	0
k_Bacteria_p_Proteobacteria	UNHEALTHY	0.845952	0.108434	968	963	6.11624e-15	3.66975e-14
k_Bacteria_p_Actinobacteria	UNHEALTHY	-0.314086	0.10403	968	955	0.00253445	0.0101378
k_Bacteria_p_Bacteroidetes	UNHEALTHY	-0.323684	0.114265	968	967	0.00461489	0.0158225
k_Bacteria_p_Firmicutes	UNHEALTHY	-0.245322	0.0993655	968	968	0.0135536	0.0351912
k_Archaea_p_Euryarchaeota	UNHEALTHY	-0.317087	0.382122	968	293	0.406649	0.487978
k_Bacteria_p_Lentisphaerae	UNHEALTHY	-0.313462	0.400201	968	276	0.433475	0.4954
k_Bacteria_p_Synergistetes	UNHEALTHY	0.238602	0.545317	968	155	0.661715	0.702208
EF
k_Bacteria_p_OD1	UNHEALTHY	-0.549185	0.0193189	943	102	9.30428e-178	1.48868e-176
k_Bacteria_p_Firmicutes	UNHEALTHY	-0.284698	0.105247	943	943	0.00682967	0.0242833
k_Bacteria_p_Bacteroidetes	UNHEALTHY	-0.210203	0.119651	943	942	0.0789501	0.180457
k_Bacteria_p_Synergistetes	UNHEALTHY	0.668083	0.567557	943	153	0.239147	0.42515
k_Archaea_p_Euryarchaeota	UNHEALTHY	-0.460723	0.407632	943	285	0.258374	0.435156
k_Bacteria_p_Proteobacteria	UNHEALTHY	0.0321829	0.118897	943	938	0.786639	0.860126
k_Bacteria_p_Actinobacteria	UNHEALTHY	-0.0279443	0.112218	943	930	0.803347	0.860126
k_Bacteria_p_Lentisphaerae	UNHEALTHY	-0.047798	0.42799	943	269	0.911077	0.911077

## Sheet: Table S5 (Diff. Genus)
feature	value	coef	stderr	N	N.not.0	pval	qval
PSMD
f_.Barnesiellaceae._g_Barnesiella	UNHEALTHY	-0.215195	0.00388785	782	406	0	0
f_Lachnospiraceae_g_Ruminococcus	UNHEALTHY	-0.488404	0.0108803	782	309	0	0
f_Erysipelotrichaceae_g_cc_115	UNHEALTHY	0.376947	0.0174156	782	207	6.89389e-104	7.85903e-103
f_Peptostreptococcaceae_g_.Clostridium.	UNHEALTHY	-0.775626	0.0359176	782	96	2.01883e-103	2.09224e-102
f_Methanobacteriaceae_g_Methanobrevibacter	UNHEALTHY	-0.371522	0.0178281	782	217	1.91202e-96	1.81642e-95
f_Ruminococcaceae_g_Oscillospira	UNHEALTHY	0.211241	0.0286868	782	104	1.78876e-13	1.13288e-12
f_Christensenellaceae_g_Christensenella	UNHEALTHY	0.293379	0.0433543	782	131	1.31479e-11	7.49432e-11
f_Ruminococcaceae_g_Clostridium	UNHEALTHY	-1.21016	0.304318	782	401	6.98973e-05	0.000362195
f_Victivallaceae_g_Victivallis	UNHEALTHY	-1.35811	0.481414	782	217	0.00478601	0.0218242
f_Peptostreptococcaceae_g_Clostridium	UNHEALTHY	0.529417	0.246514	782	499	0.0317442	0.101376
f_Erysipelotrichaceae_g_Catenibacterium	UNHEALTHY	0.0190691	0.00943159	782	86	0.0431939	0.129582
f_Ruminococcaceae_g_Gemmiger	UNHEALTHY	-0.36624	0.211308	782	603	0.0830586	0.220202
f_Ruminococcaceae_g_Ruminococcus	UNHEALTHY	-0.209032	0.123104	782	761	0.0895055	0.229845
f_Marinilabiaceae_g_Cytophaga	UNHEALTHY	-0.217768	0.14603	782	744	0.135896	0.309843
f_Streptococcaceae_g_Streptococcus	UNHEALTHY	0.456949	0.318157	782	367	0.150934	0.326505
f_Ruminococcaceae_g_Papillibacter	UNHEALTHY	0.999926	0.913538	782	87	0.273707	0.528858
f_Ruminococcaceae_g_Subdoligranulum	UNHEALTHY	0.220826	0.225375	782	550	0.327176	0.582782
f_Coriobacteriaceae_g_Slackia	UNHEALTHY	0.447934	0.505128	782	176	0.375201	0.638401
f_Ruminococcaceae_g_Faecalibacterium	UNHEALTHY	-0.106521	0.134464	782	742	0.428248	0.717945
f_Clostridiaceae_g_Clostridium	UNHEALTHY	-0.237133	0.325683	782	368	0.466546	0.759804
f_Synergistaceae_g_Cloacibacillus	UNHEALTHY	0.518139	0.770733	782	88	0.501414	0.772448
f_Rikenellaceae_g_Alistipes	UNHEALTHY	-0.0995024	0.145112	782	737	0.492907	0.772448
f_Bacteroidaceae_g_Bacteroides	UNHEALTHY	0.544216	0.894417	782	96	0.542883	0.814324
f_Coriobacteriaceae_g_Eggerthella	UNHEALTHY	0.230421	0.420198	782	223	0.583443	0.826932
f_Veillonellaceae_g_Succinispira	UNHEALTHY	0.180078	0.330563	782	403	0.585917	0.826932
f_Lachnospiraceae_g_Dorea	UNHEALTHY	0.108949	0.186568	782	621	0.559242	0.826932
f_Ruminococcaceae_g_Butyricicoccus	UNHEALTHY	0.0629544	0.125592	782	716	0.616187	0.830403
f_Lachnospiraceae_g_Pseudobutyrivibrio	UNHEALTHY	0.0308026	0.0675304	782	782	0.648297	0.830403
f_Desulfovibrionaceae_g_Desulfovibrio	UNHEALTHY	0.249346	0.633609	782	148	0.693926	0.860462
f_Prevotellaceae_g_Prevotella	UNHEALTHY	0.224312	0.567853	782	258	0.692829	0.860462
f_Lachnospiraceae_g_Clostridium	UNHEALTHY	-0.103827	0.264271	782	524	0.694408	0.860462
f_Erysipelotrichaceae_g_Clostridium	UNHEALTHY	0.0750457	0.276993	782	436	0.786445	0.896719
f_Erysipelotrichaceae_g_Holdemania	UNHEALTHY	-0.0406612	0.207527	782	495	0.844663	0.93487
f_Coriobacteriaceae_g_Paraeggerthella	UNHEALTHY	0.0316762	0.200264	782	553	0.874322	0.944354
f_Ruminococcaceae_g_Anaerotruncus	UNHEALTHY	-0.0394145	0.297781	782	373	0.894699	0.944404
f_Coriobacteriaceae_g_Collinsella	UNHEALTHY	-0.0154537	0.196701	782	609	0.937379	0.953428
f_Veillonellaceae_g_Anaerosinus	UNHEALTHY	-0.038602	0.560217	782	159	0.945065	0.953428
f_Bifidobacteriaceae_g_Bifidobacterium	UNHEALTHY	0.00379094	0.23144	782	576	0.986931	0.986931
WMH
f_Lachnospiraceae_g_Ruminococcus	UNHEALTHY	-0.203919	0.0086468	968	381	5.74204e-123	1.09099e-121
f_.Barnesiellaceae._g_Barnesiella	UNHEALTHY	-0.074237	0.0033461	968	503	4.67765e-109	7.61788e-108
f_Methanobacteriaceae_g_Methanobrevibacter	UNHEALTHY	-0.298623	0.0153642	968	277	3.81078e-84	4.82699e-83
f_Ruminococcaceae_g_Oscillospira	UNHEALTHY	-0.507919	0.0297532	968	134	2.43763e-65	2.7789e-64
f_Erysipelotrichaceae_g_Catenibacterium	UNHEALTHY	-0.122948	0.00898685	968	100	1.31992e-42	1.36792e-41
f_Erysipelotrichaceae_g_cc_115	UNHEALTHY	-0.216977	0.0180742	968	263	3.35485e-33	2.94194e-32
f_Veillonellaceae_g_Anaerosinus	UNHEALTHY	-2.03484	0.500502	968	190	4.79087e-05	0.000303422
f_Ruminococcaceae_g_Clostridium	UNHEALTHY	-1.04363	0.278449	968	484	0.000178242	0.000967602
f_Christensenellaceae_g_Christensenella	UNHEALTHY	0.127419	0.0405244	968	159	0.0016651	0.0082531
f_Peptostreptococcaceae_g_Clostridium	UNHEALTHY	-0.561093	0.219596	968	613	0.0106152	0.0378168
f_Ruminococcaceae_g_Subdoligranulum	UNHEALTHY	-0.323335	0.205083	968	665	0.114886	0.304581
f_Bacteroidaceae_g_Bacteroides	UNHEALTHY	-1.18276	0.766815	968	124	0.12297	0.318605
f_Erysipelotrichaceae_g_Clostridium	UNHEALTHY	0.377124	0.249387	968	531	0.130482	0.318612
f_Marinilabiaceae_g_Cytophaga	UNHEALTHY	-0.189791	0.13334	968	915	0.15463	0.345644
f_Ruminococcaceae_g_Faecalibacterium	UNHEALTHY	-0.161253	0.119639	968	919	0.177713	0.382251
f_Ruminococcaceae_g_Ruminococcus	UNHEALTHY	-0.125898	0.110368	968	942	0.253987	0.507974
f_Synergistaceae_g_Cloacibacillus	UNHEALTHY	0.677255	0.661155	968	116	0.30567	0.590616
f_Ruminococcaceae_g_Butyricicoccus	UNHEALTHY	0.108249	0.110981	968	889	0.329366	0.615537
f_Victivallaceae_g_Victivallis	UNHEALTHY	-0.357553	0.421098	968	275	0.395827	0.686219
f_Veillonellaceae_g_Succinispira	UNHEALTHY	-0.242155	0.296173	968	496	0.413579	0.686219
f_Coriobacteriaceae_g_Collinsella	UNHEALTHY	0.123507	0.176953	968	747	0.485198	0.736847
f_Prevotellaceae_g_Prevotella	UNHEALTHY	-0.347785	0.497011	968	323	0.484081	0.736847
f_Ruminococcaceae_g_Anaerotruncus	UNHEALTHY	0.186121	0.270387	968	444	0.491231	0.736847
f_Lachnospiraceae_g_Dorea	UNHEALTHY	-0.123061	0.171937	968	751	0.474156	0.736847
f_Lachnospiraceae_g_Clostridium	UNHEALTHY	-0.146966	0.235324	968	643	0.532283	0.749139
f_Rikenellaceae_g_Alistipes	UNHEALTHY	0.0636946	0.127626	968	915	0.617727	0.818848
f_Peptostreptococcaceae_g_.Clostridium.	UNHEALTHY	-0.324316	0.683802	968	113	0.635297	0.826375
f_Clostridiaceae_g_Clostridium	UNHEALTHY	-0.123876	0.288227	968	456	0.667351	0.845312
f_Coriobacteriaceae_g_Paraeggerthella	UNHEALTHY	0.0589308	0.179389	968	678	0.742527	0.881751
f_Desulfovibrionaceae_g_Desulfovibrio	UNHEALTHY	-0.125612	0.552978	968	186	0.820302	0.935145
f_Coriobacteriaceae_g_Slackia	UNHEALTHY	0.0787082	0.453501	968	212	0.862214	0.945792
f_Ruminococcaceae_g_Papillibacter	UNHEALTHY	0.154877	0.824286	968	104	0.850961	0.945792
f_Streptococcaceae_g_Streptococcus	UNHEALTHY	0.0440376	0.290288	968	440	0.879421	0.945792
f_Lachnospiraceae_g_Pseudobutyrivibrio	UNHEALTHY	-0.00604785	0.0613698	968	968	0.921497	0.981782
f_Coriobacteriaceae_g_Eggerthella	UNHEALTHY	-0.0273347	0.389918	968	258	0.944111	0.991816
f_Bifidobacteriaceae_g_Bifidobacterium	UNHEALTHY	0.0127269	0.205409	968	713	0.950596	0.991816
f_Erysipelotrichaceae_g_Holdemania	UNHEALTHY	-0.00554541	0.188224	968	608	0.976496	0.991816
f_Ruminococcaceae_g_Gemmiger	UNHEALTHY	0.000450023	0.188475	968	740	0.998095	0.998095
EF
f_.Barnesiellaceae._g_Barnesiella	UNHEALTHY	-0.458296	0.00420395	943	488	0	0
f_Methanobacteriaceae_g_Methanobrevibacter	UNHEALTHY	-0.454248	0.0172878	943	271	3.6486e-152	9.24312e-151
f_Erysipelotrichaceae_g_Catenibacterium	UNHEALTHY	0.206109	0.00874143	943	99	6.42144e-123	1.39437e-121
f_Lachnospiraceae_g_Ruminococcus	UNHEALTHY	-0.0965615	0.00886173	943	368	1.19827e-27	1.65579e-26
f_Coriobacteriaceae_g_Collinsella	UNHEALTHY	0.604857	0.188926	943	726	0.00136683	0.00989326
f_Rikenellaceae_g_Alistipes	UNHEALTHY	-0.381664	0.136824	943	890	0.0052798	0.0321012
f_Peptostreptococcaceae_g_Clostridium	UNHEALTHY	0.490707	0.232948	943	603	0.03516	0.153345
f_Victivallaceae_g_Victivallis	UNHEALTHY	0.558792	0.44946	943	268	0.213775	0.539506
f_Ruminococcaceae_g_Subdoligranulum	UNHEALTHY	0.268859	0.216464	943	650	0.214218	0.539506
f_Synergistaceae_g_Cloacibacillus	UNHEALTHY	0.846625	0.691406	943	113	0.220765	0.54123
f_Marinilabiaceae_g_Cytophaga	UNHEALTHY	-0.160459	0.14256	943	891	0.260354	0.596592
f_Lachnospiraceae_g_Pseudobutyrivibrio	UNHEALTHY	-0.0730478	0.0652564	943	943	0.262971	0.596592
f_Coriobacteriaceae_g_Paraeggerthella	UNHEALTHY	-0.185022	0.191286	943	661	0.333417	0.670989
f_Ruminococcaceae_g_Butyricicoccus	UNHEALTHY	-0.116242	0.118092	943	867	0.324954	0.670989
f_Ruminococcaceae_g_Clostridium	UNHEALTHY	-0.284241	0.298903	943	472	0.341631	0.670989
f_Veillonellaceae_g_Anaerosinus	UNHEALTHY	0.511881	0.532575	943	189	0.336481	0.670989
f_Desulfovibrionaceae_g_Desulfovibrio	UNHEALTHY	0.492747	0.590326	943	181	0.403885	0.713843
f_Peptostreptococcaceae_g_.Clostridium.	UNHEALTHY	-0.471542	0.726697	943	110	0.516414	0.826262
f_Ruminococcaceae_g_Ruminococcus	UNHEALTHY	-0.0682569	0.117523	943	918	0.561378	0.83607
f_Ruminococcaceae_g_Gemmiger	UNHEALTHY	0.116887	0.200911	943	721	0.560711	0.83607
f_Streptococcaceae_g_Streptococcus	UNHEALTHY	0.17453	0.308882	943	430	0.572048	0.83607
f_Ruminococcaceae_g_Anaerotruncus	UNHEALTHY	0.154575	0.28713	943	436	0.590338	0.837978
f_Ruminococcaceae_g_Oscillospira	UNHEALTHY	-0.331064	0.641648	943	129	0.605883	0.844901
f_Bifidobacteriaceae_g_Bifidobacterium	UNHEALTHY	0.109908	0.216375	943	700	0.611487	0.844965
f_Coriobacteriaceae_g_Slackia	UNHEALTHY	0.224275	0.48222	943	207	0.641868	0.863398
f_Veillonellaceae_g_Succinispira	UNHEALTHY	-0.13104	0.315706	943	483	0.678091	0.880939
f_Coriobacteriaceae_g_Eggerthella	UNHEALTHY	0.163688	0.419175	943	249	0.696166	0.895799
f_Christensenellaceae_g_Christensenella	UNHEALTHY	-0.0160495	0.0452481	943	157	0.722814	0.898458
f_Clostridiaceae_g_Clostridium	UNHEALTHY	-0.0926454	0.30529	943	449	0.761534	0.898458
f_Erysipelotrichaceae_g_cc_115	UNHEALTHY	0.127609	0.426429	943	257	0.764749	0.898458
f_Bacteroidaceae_g_Bacteroides	UNHEALTHY	0.240607	0.817155	943	122	0.768418	0.898458
f_Prevotellaceae_g_Prevotella	UNHEALTHY	-0.170858	0.528979	943	316	0.746698	0.898458
f_Ruminococcaceae_g_Faecalibacterium	UNHEALTHY	-0.0315995	0.127016	943	896	0.803528	0.904713
f_Erysipelotrichaceae_g_Holdemania	UNHEALTHY	0.0406811	0.200533	943	592	0.83924	0.908886
f_Lachnospiraceae_g_Dorea	UNHEALTHY	0.0365883	0.18435	943	730	0.842676	0.908886
f_Ruminococcaceae_g_Papillibacter	UNHEALTHY	-0.132599	0.863479	943	105	0.877954	0.939782
f_Lachnospiraceae_g_Clostridium	UNHEALTHY	-0.0117404	0.248827	943	628	0.962367	0.975199
f_Erysipelotrichaceae_g_Clostridium	UNHEALTHY	-0.00595458	0.265117	943	521	0.982081	0.988585

## Sheet: Table S6 (Diff. Species)
feature	value	coef	stderr	N	N.not.0	pval	qval
PSMD
g_Clostridium_s_spiroforme	UNHEALTHY	0.63265	0.0165718	782	279	0	0
g_Barnesiella_s_intestinihominis	UNHEALTHY	-0.202844	0.00392737	782	400	0	0
g_Ruminococcus_s_lactaris	UNHEALTHY	-0.461154	0.010547	782	309	0	0
g_Clostridium_s_aldenense	UNHEALTHY	0.409601	0.018036	782	132	3.55062e-114	4.52705e-113
g_Oscillospira_s_guilliermondii	UNHEALTHY	0.191095	0.0274318	782	104	3.25605e-12	2.21411e-11
g_Clostridium_s_lavalense	UNHEALTHY	-0.0781865	0.0190295	782	225	3.97908e-05	0.000213614
g_Clostridium_s_ruminantium	UNHEALTHY	1.11244	0.30195	782	409	0.000229429	0.00111437
g_Victivallis_s_vadensis	UNHEALTHY	-1.23387	0.48082	782	217	0.0102827	0.0403397
g_Subdoligranulum_s_variabile	UNHEALTHY	0.527905	0.223102	782	550	0.0179716	0.065468
g_Alistipes_s_onderdonkii	UNHEALTHY	-0.555174	0.280529	782	519	0.0478128	0.147785
g_Gemmiger_s_formicilis	UNHEALTHY	-0.373724	0.213352	782	603	0.0798296	0.226184
g_Clostridium_s_bolteae	UNHEALTHY	0.360279	0.292195	782	452	0.217572	0.516102
g_Bifidobacterium_s_bifidum	UNHEALTHY	-0.573743	0.491616	782	229	0.243189	0.531048
g_Cytophaga_s_xylanolytica	UNHEALTHY	-0.165468	0.141849	782	744	0.243409	0.531048
g_Papillibacter_s_cinnamivorans	UNHEALTHY	1.08792	0.909299	782	87	0.231525	0.531048
g_Clostridium_s_disporicum	UNHEALTHY	0.474769	0.416752	782	256	0.254615	0.541056
g_Alistipes_s_finegoldii	UNHEALTHY	-0.207247	0.221138	782	591	0.348664	0.671013
g_Clostridium_s_methylpentosum	UNHEALTHY	-0.252184	0.288841	782	378	0.382614	0.721492
g_Clostridium_s_symbiosum	UNHEALTHY	0.36588	0.478866	782	201	0.444835	0.769037
g_Desulfovibrio_s_oxamicus	UNHEALTHY	0.516364	0.720061	782	119	0.473306	0.793972
g_Paraeggerthella_s_hongkongensis	UNHEALTHY	0.138675	0.200761	782	553	0.489726	0.793972
g_Alistipes_s_putredinis	UNHEALTHY	0.164138	0.234414	782	570	0.483799	0.793972
g_Pseudobutyrivibrio_s_xylanivorans	UNHEALTHY	0.047729	0.0696935	782	782	0.493444	0.793972
g_Butyricicoccus_s_pullicaecorum	UNHEALTHY	0.0649116	0.128222	782	716	0.612685	0.880196
g_Clostridium_s_bartlettii	UNHEALTHY	-0.142107	0.381017	782	286	0.709173	0.925636
g_Alistipes_s_indistinctus	UNHEALTHY	-0.0940289	0.259329	782	470	0.716914	0.925636
g_Anaerosinus_s_glycerini	UNHEALTHY	-0.229979	0.580153	782	159	0.691802	0.925636
g_Collinsella_s_aerofaciens	UNHEALTHY	0.0590721	0.221624	782	563	0.789822	0.967814
g_Ruminococcus_s_callidus	UNHEALTHY	0.118154	0.519139	782	206	0.81996	0.967814
g_Succinispira_s_mobilis	UNHEALTHY	0.0749164	0.330098	782	403	0.820461	0.967814
g_Collinsella_s_stercoris	UNHEALTHY	-0.109511	0.790541	782	92	0.889825	0.985532
g_Catenibacterium_s_mitsuokai	UNHEALTHY	-0.00141193	0.00895578	782	86	0.874728	0.985532
g_Dorea_s_longicatena	UNHEALTHY	-0.00943577	0.191088	782	621	0.960617	0.985532
g_Alistipes_s_massiliensis	UNHEALTHY	0.0198028	0.704188	782	120	0.977565	0.987244
WMH
g_Ruminococcus_s_lactaris	UNHEALTHY	-0.260755	0.00853464	968	381	5.23063e-205	1.33381e-203
g_Barnesiella_s_intestinihominis	UNHEALTHY	-0.0396049	0.00338988	968	493	1.55171e-31	2.26107e-30
g_Clostridium_s_aldenense	UNHEALTHY	0.15179	0.0169413	968	169	3.25349e-19	3.68729e-18
g_Catenibacterium_s_mitsuokai	UNHEALTHY	-0.0587749	0.0082486	968	100	1.0375e-12	1.05825e-11
g_Anaerosinus_s_glycerini	UNHEALTHY	-2.06551	0.516711	968	190	6.40388e-05	0.000466569
g_Clostridium_s_ruminantium	UNHEALTHY	-0.867412	0.267806	968	506	0.00119965	0.00719792
g_Alistipes_s_onderdonkii	UNHEALTHY	0.564455	0.250029	968	637	0.0239733	0.116442
g_Alistipes_s_massiliensis	UNHEALTHY	0.863535	0.640889	968	144	0.177851	0.533553
g_Cytophaga_s_xylanolytica	UNHEALTHY	-0.150963	0.130807	968	915	0.248466	0.649833
g_Collinsella_s_aerofaciens	UNHEALTHY	0.215898	0.19957	968	688	0.279334	0.679049
g_Butyricicoccus_s_pullicaecorum	UNHEALTHY	0.0970194	0.113423	968	889	0.392343	0.83373
g_Dorea_s_longicatena	UNHEALTHY	-0.146021	0.176427	968	751	0.407864	0.849022
g_Victivallis_s_vadensis	UNHEALTHY	-0.340493	0.419854	968	275	0.417377	0.85145
g_Collinsella_s_stercoris	UNHEALTHY	-0.458345	0.701549	968	112	0.513542	0.962377
g_Oscillospira_s_guilliermondii	UNHEALTHY	-0.357053	0.608092	968	134	0.55709	0.962377
g_Succinispira_s_mobilis	UNHEALTHY	-0.163402	0.296866	968	496	0.582029	0.973229
g_Desulfovibrio_s_oxamicus	UNHEALTHY	-0.125002	0.619091	968	154	0.839986	0.988051
g_Paraeggerthella_s_hongkongensis	UNHEALTHY	0.0564299	0.179288	968	678	0.752955	0.988051
g_Bifidobacterium_s_bifidum	UNHEALTHY	0.0653775	0.452178	968	273	0.88504	0.988051
g_Clostridium_s_disporicum	UNHEALTHY	-0.0658744	0.369169	968	320	0.858378	0.988051
g_Clostridium_s_bartlettii	UNHEALTHY	-0.0439698	0.340584	968	351	0.897278	0.988051
g_Alistipes_s_indistinctus	UNHEALTHY	0.0635272	0.230525	968	579	0.782873	0.988051
g_Alistipes_s_finegoldii	UNHEALTHY	0.0232292	0.197142	968	729	0.906203	0.988051
g_Alistipes_s_putredinis	UNHEALTHY	0.0493966	0.205585	968	711	0.810118	0.988051
g_Papillibacter_s_cinnamivorans	UNHEALTHY	-0.0876963	0.820587	968	104	0.914892	0.988051
g_Ruminococcus_s_callidus	UNHEALTHY	0.137406	0.468552	968	248	0.769327	0.988051
g_Clostridium_s_methylpentosum	UNHEALTHY	0.0602638	0.261374	968	459	0.817652	0.988051
g_Gemmiger_s_formicilis	UNHEALTHY	-0.0655396	0.190259	968	740	0.730488	0.988051
g_Subdoligranulum_s_variabile	UNHEALTHY	-0.0897395	0.207668	968	665	0.665646	0.988051
g_Pseudobutyrivibrio_s_xylanivorans	UNHEALTHY	-0.00972313	0.0635591	968	968	0.878416	0.988051
g_Clostridium_s_bolteae	UNHEALTHY	-0.0452289	0.26226	968	551	0.863077	0.988051
g_Clostridium_s_lavalense	UNHEALTHY	0.00223775	0.0165267	968	284	0.892294	0.988051
g_Clostridium_s_spiroforme	UNHEALTHY	-0.00304886	0.325393	968	342	0.992524	0.998469
g_Clostridium_s_symbiosum	UNHEALTHY	0.019067	0.427246	968	248	0.964404	0.998469
EF
g_Catenibacterium_s_mitsuokai	UNHEALTHY	0.30525	0.00794905	943	99	0	0
g_Barnesiella_s_intestinihominis	UNHEALTHY	-0.363465	0.00415856	943	478	0	0
g_Ruminococcus_s_lactaris	UNHEALTHY	-0.117737	0.00870021	943	368	1.0034e-41	1.36462e-40
g_Clostridium_s_aldenense	UNHEALTHY	0.0830874	0.0179246	943	164	3.56284e-06	3.02841e-05
g_Clostridium_s_ruminantium	UNHEALTHY	1.23044	0.280609	943	499	1.1605e-05	9.28398e-05
g_Clostridium_s_lavalense	UNHEALTHY	0.0647179	0.0166889	943	278	0.000105357	0.000754135
g_Collinsella_s_aerofaciens	UNHEALTHY	0.727834	0.213028	943	668	0.000634061	0.00391965
g_Subdoligranulum_s_variabile	UNHEALTHY	0.537968	0.218168	943	650	0.0136691	0.0641035
g_Alistipes_s_massiliensis	UNHEALTHY	-1.36356	0.679576	943	140	0.044805	0.160355
g_Anaerosinus_s_glycerini	UNHEALTHY	1.11363	0.553616	943	189	0.0442673	0.160355
g_Victivallis_s_vadensis	UNHEALTHY	0.5816	0.448141	943	268	0.194354	0.506684
g_Gemmiger_s_formicilis	UNHEALTHY	0.261399	0.202819	943	721	0.197458	0.506684
g_Clostridium_s_bartlettii	UNHEALTHY	-0.460759	0.362739	943	346	0.204006	0.513792
g_Dorea_s_longicatena	UNHEALTHY	0.216826	0.189105	943	730	0.251551	0.589844
g_Clostridium_s_bolteae	UNHEALTHY	0.261383	0.278289	943	538	0.347602	0.685129
g_Clostridium_s_spiroforme	UNHEALTHY	0.257916	0.345378	943	335	0.455207	0.779754
g_Desulfovibrio_s_oxamicus	UNHEALTHY	0.417951	0.663691	943	149	0.528867	0.792334
g_Bifidobacterium_s_bifidum	UNHEALTHY	-0.336027	0.480773	943	267	0.484596	0.792334
g_Alistipes_s_indistinctus	UNHEALTHY	-0.157508	0.245062	943	567	0.5204	0.792334
g_Alistipes_s_onderdonkii	UNHEALTHY	-0.161036	0.267815	943	618	0.547643	0.792334
g_Oscillospira_s_guilliermondii	UNHEALTHY	-0.395008	0.652863	943	129	0.545153	0.792334
g_Cytophaga_s_xylanolytica	UNHEALTHY	-0.0949748	0.139872	943	891	0.497131	0.792334
g_Pseudobutyrivibrio_s_xylanivorans	UNHEALTHY	0.0339881	0.0677213	943	943	0.615751	0.854511
g_Alistipes_s_putredinis	UNHEALTHY	-0.108731	0.222282	943	687	0.624728	0.858213
g_Collinsella_s_stercoris	UNHEALTHY	-0.287599	0.750039	943	109	0.701389	0.886388
g_Butyricicoccus_s_pullicaecorum	UNHEALTHY	-0.0452337	0.120773	943	867	0.708006	0.886388
g_Clostridium_s_methylpentosum	UNHEALTHY	0.103326	0.278282	943	448	0.710414	0.886388
g_Succinispira_s_mobilis	UNHEALTHY	-0.0959503	0.315362	943	483	0.760934	0.923991
g_Ruminococcus_s_callidus	UNHEALTHY	0.125565	0.498915	943	243	0.801292	0.947615
g_Clostridium_s_symbiosum	UNHEALTHY	0.114798	0.45541	943	242	0.800983	0.947615
g_Clostridium_s_disporicum	UNHEALTHY	0.088972	0.389041	943	318	0.819106	0.954792
g_Papillibacter_s_cinnamivorans	UNHEALTHY	-0.101663	0.858752	943	105	0.905763	0.96995
g_Paraeggerthella_s_hongkongensis	UNHEALTHY	0.0155594	0.191336	943	661	0.935188	0.970882
g_Alistipes_s_finegoldii	UNHEALTHY	0.00257367	0.210571	943	710	0.990248	0.991436

## Sheet: Table S7 (PICRUSt, PSMD, EC)
EC	rab.all	rab.win.HEALTHY	rab.win.UNHEALTHY	diff.btw	diff.win	effect	overlap	we.ep	we.eBH	wi.ep	wi.eBH	description
EC:2.7.1.20	2.51492	2.45641	3.00925	0.398885	1.68576	0.225432	0.403468	0.00087355	0.766774	0.000870153	0.72726	Adenosine kinase
EC:2.3.2.3	2.07419	2.01129	2.30937	0.368281	1.61763	0.20279	0.398844	0.00265551	0.790001	0.00290209	0.72726	Lysyltransferase
EC:1.1.1.291	0.739054	0.716088	1.08503	0.336737	1.94163	0.169929	0.430058	0.00430561	0.790001	0.0153686	0.72726	2-hydroxymethylglutarate dehydrogenase
EC:5.1.1.4	3.17601	3.13379	3.3338	0.258752	1.56695	0.139311	0.434682	0.00499443	0.790001	0.0166082	0.72726	Proline racemase
EC:3.5.3.26	1.96349	1.90173	2.26829	0.286023	1.91488	0.1346	0.439306	0.0057362	0.790001	0.00531468	0.72726	(S)-ureidoglycine aminohydrolase
EC:4.2.1.77	2.05561	2.02614	2.24238	0.2982	1.62827	0.16584	0.418497	0.00781137	0.790001	0.0166835	0.72726	Trans-L-3-hydroxyproline dehydratase
EC:1.1.3.15	5.72096	5.68252	5.95406	0.274255	1.11582	0.211652	0.396532	0.00801548	0.790001	0.00327636	0.72726	(S)-2-hydroxy-acid oxidase
EC:2.6.1.57	3.69447	3.65421	4.04282	0.428653	1.79619	0.212961	0.410405	0.00822657	0.790001	0.00273571	0.72726	Aromatic-amino-acid transaminase
EC:2.7.8.37	4.3734	4.31754	4.63601	0.301499	1.54269	0.166398	0.415509	0.010215	0.790001	0.00486352	0.72726	Alpha-D-ribose 1-methylphosphonate 5-triphosphate synthase
EC:3.6.1.63	2.44693	2.39471	2.69857	0.324651	1.5652	0.178523	0.409249	0.010992	0.790001	0.00413035	0.72726	Alpha-D-ribose 1-methylphosphonate 5-triphosphate diphosphatase
EC:4.7.1.1	2.42622	2.37864	2.68095	0.302492	1.55562	0.179811	0.410405	0.0130883	0.790001	0.00534606	0.72726	Alpha-D-ribose 1-methylphosphonate 5-phosphate C-P-lyase
EC:1.3.1.76	6.46161	6.42251	6.69117	0.200527	1.13143	0.161305	0.431214	0.01375	0.790001	0.00948474	0.72726	Precorrin-2 dehydrogenase
EC:4.99.1.4	6.47285	6.43908	6.6977	0.210459	1.07825	0.183382	0.423121	0.0165104	0.790001	0.0117173	0.72726	Sirohydrochlorin ferrochelatase
EC:3.5.1.44	5.76589	5.74667	5.89104	0.158356	1.09301	0.126548	0.436343	0.017852	0.790001	0.0241131	0.727675	Protein-glutamine glutaminase
EC:2.5.1.48	4.95599	4.92758	5.13023	0.227369	1.18933	0.183566	0.417824	0.0180317	0.790001	0.00831133	0.72726	Cystathionine gamma-synthase
EC:1.1.1.310	1.59881	1.53606	1.89268	0.384747	2.51254	0.139028	0.443931	0.0192648	0.790001	0.0369809	0.727675	(S)-sulfolactate dehydrogenase
EC:4.1.1.83	3.05271	3.03488	3.18221	0.277545	1.78698	0.14243	0.442775	0.0195085	0.790001	0.0459231	0.727675	4-hydroxyphenylacetate decarboxylase
EC:2.3.2.17	-1.97735	-2.04862	-1.53378	0.590127	3.73918	0.139828	0.430058	0.0198253	0.781046	0.021643	0.72726	glycyltransferase
EC:4.2.1.90	0.0938244	0.0527235	0.456308	0.377847	2.2337	0.156752	0.417341	0.0203936	0.790001	0.0151229	0.727675	L-rhamnonate dehydratase
EC:1.4.1.20	-1.60355	-1.49569	-2.29224	-0.979341	5.40818	-0.154772	0.416185	0.0205456	0.790001	0.0061871	0.72726	Phenylalanine dehydrogenase
EC:1.21.4.4	3.78925	3.74912	4.02631	0.216671	1.53679	0.122844	0.441619	0.020666	0.790001	0.0328605	0.727675	Betaine reductase
EC:3.4.19.13	5.06084	5.03894	5.21402	0.225067	1.41029	0.139084	0.434028	0.0210608	0.790001	0.0184646	0.72726	Glutathione hydrolase
EC:2.3.2.2	5.05935	5.03902	5.22447	0.186986	1.40329	0.138529	0.421965	0.0213786	0.790001	0.0187644	0.72726	Gamma-glutamyltransferase
EC:1.11.1.1	-3.02453	-2.93338	-3.75542	-0.719041	4.32973	-0.124907	0.413873	0.0213895	0.790001	0.00794666	0.72726	NADH peroxidase
EC:2.5.1.61	6.17821	6.15519	6.35296	0.184203	1.05821	0.16189	0.418497	0.0216704	0.790001	0.0206982	0.72726	Hydroxymethylbilane synthase
EC:1.8.99.2	6.03174	6.00234	6.22453	0.227078	1.38762	0.156437	0.434682	0.0218343	0.790001	0.0369916	0.727675	Adenylyl-sulfate reductase
EC:2.1.1.14	6.02804	5.98196	6.24998	0.185078	1.20887	0.140097	0.425434	0.0220363	0.790001	0.012168	0.72726	5-methyltetrahydropteroyltriglutamate--homocysteine S-methyltransferase
EC:3.6.1.7	6.28391	6.25902	6.47059	0.171153	1.14287	0.135155	0.431214	0.0229339	0.790001	0.0298972	0.727675	Acylphosphatase
EC:2.4.2.6	-3.1794	-3.07909	-3.85843	-0.738611	4.40391	-0.144095	0.421296	0.0238324	0.790001	0.00769803	0.72726	Nucleoside deoxyribosyltransferase
EC:2.1.1.80	6.12888	6.10117	6.3229	0.149688	1.00074	0.13352	0.435838	0.0239677	0.790001	0.0157969	0.72726	Protein-glutamate O-methyltransferase
EC:3.6.3.10	-4.44665	-4.34604	-5.09952	-0.603508	4.25679	-0.115319	0.430556	0.0239777	0.790001	0.0095644	0.722015	Hydrogen/potassium-exchanging ATPase
EC:4.3.1.12	5.35626	5.35177	5.39828	0.168129	1.16303	0.1393	0.442775	0.0240954	0.790001	0.0859321	0.727675	Ornithine cyclodeaminase
EC:4.2.1.24	5.91607	5.87945	6.08192	0.172173	0.99623	0.141538	0.441619	0.0249246	0.790001	0.014323	0.72726	Porphobilinogen synthase
EC:6.1.1.24	2.92272	2.88137	3.30984	0.268708	1.71306	0.144487	0.443287	0.0252507	0.790001	0.0197896	0.72726	Glutamate--tRNA(Gln) ligase
EC:2.3.1.204	-1.34886	-1.27021	-1.9464	-0.601136	5.03318	-0.107203	0.445087	0.0253024	0.790001	0.0129144	0.72726	Octanoyl-[GcvH]:protein N-octanoyltransferase
EC:2.6.1.17	7.23025	7.21138	7.34084	0.143202	1.03032	0.132649	0.439815	0.0266746	0.790001	0.0264823	0.727675	Succinyldiaminopimelate transaminase
EC:1.2.3.3	0.0776595	0.112916	-0.176986	-0.44311	4.04007	-0.092815	0.436994	0.0275174	0.790001	0.0520052	0.727675	Pyruvate oxidase
EC:4.3.3.6	6.76715	6.73809	6.97803	0.173608	1.33543	0.126281	0.442775	0.0277668	0.790001	0.0298911	0.727675	Pyridoxal 5'-phosphate synthase (glutamine hydrolyzing)
EC:1.2.1.70	5.83066	5.80523	6.01473	0.151229	1.02484	0.138453	0.431713	0.0277734	0.790001	0.0148583	0.72726	Glutamyl-tRNA reductase
EC:2.3.1.9	6.8005	6.77779	6.94851	0.173443	0.990745	0.16076	0.42659	0.0290715	0.790001	0.0252945	0.727675	Acetyl-CoA C-acetyltransferase
EC:4.2.1.137	-1.6183	-1.50953	-2.28196	-0.834151	5.57563	-0.135904	0.418981	0.0291221	0.790001	0.0113094	0.72726	Sporulenol synthase
EC:3.1.3.92	-1.62426	-1.51389	-2.29718	-0.98513	5.39684	-0.166262	0.409722	0.0297878	0.790001	0.00895481	0.72726	Kanosamine-6-phosphate phosphatase
EC:1.14.13.81	-1.48571	-1.45737	-1.84684	-0.506281	3.69781	-0.120598	0.436343	0.0304682	0.790001	0.0483372	0.727675	Magnesium-protoporphyrin IX monomethyl ester (oxidative) cyclase
EC:1.3.1.34	3.21897	3.18844	3.37272	0.257536	1.35572	0.166568	0.430058	0.0307477	0.790001	0.0299229	0.727675	2,4-dienoyl-CoA reductase (NADPH)
EC:3.5.1.87	5.4015	5.38115	5.56254	0.167512	1.02076	0.154764	0.42659	0.0313753	0.790001	0.0301648	0.727675	N-carbamoyl-L-amino-acid hydrolase
EC:1.7.1.6	-1.62102	-1.50493	-2.25432	-0.775903	5.56769	-0.136149	0.423611	0.034338	0.790001	0.0116556	0.72726	Azobenzene reductase
EC:2.3.1.86	-0.195713	-0.236195	0.0779168	0.507036	2.57023	0.167615	0.419653	0.0363089	0.790001	0.0597943	0.727675	Fatty-acyl-CoA synthase
EC:1.21.4.2	5.59181	5.56574	5.72875	0.185717	1.44079	0.112504	0.441619	0.0375682	0.790001	0.0839067	0.727675	Glycine reductase
EC:1.6.2.4	-1.60741	-1.50681	-2.26832	-1.01702	5.69697	-0.166056	0.411561	0.0375859	0.790001	0.0134208	0.72726	NADPH--hemoprotein reductase
EC:3.2.1.123	-0.591249	-0.621435	-0.402375	0.157637	2.11375	0.0636926	0.47052	0.0380177	0.790001	0.12824	0.727675	Endoglycosylceramidase
EC:3.2.1.85	2.28194	2.25604	2.419	0.218781	1.78802	0.106109	0.451389	0.038433	0.790001	0.0958042	0.727675	6-phospho-beta-galactosidase
EC:1.21.4.1	4.47146	4.44789	4.69267	0.165164	1.49939	0.0940265	0.450867	0.0391084	0.790001	0.0592758	0.727675	D-proline reductase (dithiol)
EC:2.8.3.21	0.883125	0.872364	0.980469	0.227609	2.1899	0.105259	0.453179	0.0394677	0.790001	0.0669024	0.727675	L-carnitine CoA-transferase
EC:5.4.99.61	6.59145	6.55531	6.71634	0.132629	1.09994	0.1285	0.453704	0.0396439	0.790001	0.0532542	0.727675	Precorrin-8X methylmutase
EC:5.4.99.60	6.59055	6.55664	6.71598	0.137208	1.08375	0.124388	0.443287	0.0397004	0.790001	0.0537414	0.727675	Cobalt-precorrin-8 methylmutase
EC:2.7.1.69	8.52048	8.4971	8.68919	0.135324	1.14404	0.0919117	0.450231	0.040164	0.790001	0.0426397	0.727675	Protein-N(pi)-phosphohistidine--sugar phosphotransferase
EC:3.4.21.66	-1.28137	-1.20172	-1.82254	-0.613191	4.79126	-0.101811	0.429398	0.0402386	0.790001	0.0134532	0.72726	Thermitase
EC:2.1.1.171	5.76571	5.73889	5.98471	0.186321	1.47529	0.119786	0.446759	0.0402608	0.790001	0.0512968	0.727675	16S rRNA (guanine(966)-N(2))-methyltransferase
EC:5.3.99.10	-1.60902	-1.50761	-2.25043	-0.754382	5.66803	-0.120001	0.424769	0.0408307	0.790001	0.0137261	0.72726	Thiazole tautomerase
EC:2.3.3.14	2.46723	2.4567	2.56852	0.153937	1.18152	0.115952	0.452546	0.04091	0.790001	0.0904759	0.727675	Homocitrate synthase
EC:4.3.1.19	7.5179	7.48559	7.66277	0.142937	1.0464	0.126149	0.438657	0.0414406	0.790001	0.0296808	0.727675	Threonine ammonia-lyase
EC:3.2.1.73	-2.3032	-2.38823	-1.75706	0.471328	3.72697	0.111757	0.441619	0.0416161	0.790001	0.0290918	0.72726	Licheninase
EC:1.14.13.165	-1.56411	-1.46221	-2.18116	-0.7474	5.16182	-0.138167	0.424277	0.0422863	0.790001	0.0128323	0.72726	Nitric-oxide synthase (NAD(P)H)
EC:4.1.1.70	5.0267	4.99695	5.33271	0.245245	1.42272	0.149335	0.425926	0.0429237	0.790001	0.0360569	0.727675	Glutaconyl-CoA decarboxylase
EC:2.6.1.21	3.6236	3.60446	3.75671	0.234398	1.36654	0.145651	0.433526	0.0433305	0.790001	0.0721608	0.727675	D-amino-acid transaminase
EC:1.3.1.104	-1.39257	-1.29993	-1.94186	-0.911096	5.05571	-0.163531	0.403935	0.0455148	0.790001	0.00978175	0.72726	Enoyl-[acyl-carrier-protein] reductase
EC:3.5.3.9	3.45008	3.42573	3.63568	0.203899	1.70652	0.103352	0.445602	0.0459123	0.790001	0.0427741	0.727675	Allantoate deiminase
EC:1.3.8.1	6.72002	6.69776	6.9332	0.179297	1.11583	0.150818	0.428902	0.0481897	0.790001	0.0301761	0.727675	Short-chain acyl-CoA dehydrogenase
EC:2.6.1.19	3.54376	3.51832	3.73116	0.246381	1.23887	0.148185	0.416667	0.0484763	0.790001	0.0139638	0.72726	4-aminobutyrate--2-oxoglutarate transaminase
EC:1.10.3.12	0.401048	0.505207	-0.170067	-0.757358	6.60925	-0.109161	0.430058	0.0488352	0.790001	0.0152112	0.72726	Menaquinol oxidase (H(+)-transporting)
EC:1.8.2.3	-4.41578	-4.62858	-2.7747	1.10677	7.6778	0.118466	0.439815	0.048884	0.790001	0.0344503	0.727675	Sulfide-cytochrome-c reductase (flavocytochrome c)
EC:5.4.3.8	6.16013	6.13256	6.32247	0.1108	0.930454	0.0927049	0.449711	0.0494997	0.790001	0.0360863	0.727675	Glutamate-1-semialdehyde 2,1-aminomutase
EC:2.8.3.19	4.13552	4.11884	4.28836	0.22084	1.41317	0.164665	0.442775	0.0496416	0.790001	0.0749473	0.727675	CoA:oxalate CoA-transferase
EC:2.7.1.50	6.88494	6.85752	7.03975	0.183731	1.04545	0.162255	0.431713	0.0505308	0.790001	0.0288982	0.727675	Hydroxyethylthiazole kinase
EC:2.7.7.61	4.42844	4.41139	4.52735	0.180049	1.47627	0.109734	0.447399	0.0506296	0.790001	0.0753678	0.727675	Citrate lyase holo-[acyl-carrier protein] synthase
EC:6.2.1.14	1.85467	1.82868	2.01291	0.242014	1.73346	0.120301	0.443287	0.051639	0.790001	0.0572413	0.727675	6-carboxyhexanoate--CoA ligase
EC:3.5.1.9	4.80334	4.78104	4.9065	0.156364	1.26162	0.1213	0.445087	0.0519365	0.790001	0.0668829	0.727675	Arylformamidase
EC:1.1.1.93	2.60385	2.56844	2.78397	0.211348	1.91503	0.102353	0.454335	0.0521036	0.790001	0.0663947	0.727675	Tartrate dehydrogenase
EC:4.1.1.73	2.6073	2.56771	2.77766	0.217815	1.8491	0.106369	0.445087	0.0525622	0.790001	0.0688977	0.727675	Tartrate decarboxylase
EC:2.8.3.10	4.64889	4.63526	4.7177	0.185584	1.47151	0.115874	0.44213	0.0532937	0.790001	0.085333	0.727675	Citrate CoA-transferase
EC:3.6.3.2	5.8246	5.80615	5.99389	0.227035	1.35535	0.140263	0.440972	0.0535891	0.790001	0.0332739	0.727675	Magnesium-importing ATPase
EC:1.3.1.106	5.98819	5.96371	6.09668	0.154293	1.0399	0.119215	0.445602	0.0540377	0.790001	0.05034	0.727675	Cobalt-precorrin-6A reductase
EC:1.14.14.1	-1.23536	-1.16269	-1.78177	-0.804348	5.26165	-0.128597	0.416185	0.0544683	0.790001	0.0102733	0.72726	Unspecific monooxygenase
EC:4.2.3.130	-0.878071	-0.809385	-1.27582	-0.495256	3.0214	-0.1342	0.427083	0.0545845	0.790001	0.00623119	0.72726	Tetraprenyl-beta-curcumene synthase
EC:1.1.1.83	2.60484	2.56876	2.78083	0.226618	1.84805	0.110279	0.445602	0.0548739	0.790001	0.0704162	0.727675	D-malate dehydrogenase (decarboxylating)
EC:3.7.1.12	6.59519	6.56841	6.72952	0.149028	1.1258	0.125975	0.439306	0.054885	0.790001	0.0611877	0.727675	Cobalt-precorrin 5A hydrolase
EC:2.1.1.196	2.66377	2.64647	2.80491	0.213506	1.68318	0.108111	0.442775	0.0551411	0.790001	0.114168	0.727675	Cobalt-precorrin-6B (C(15))-methyltransferase (decarboxylating)
EC:1.3.1.54	5.98717	5.96502	6.09651	0.123055	1.0736	0.105584	0.448555	0.0553323	0.790001	0.0521716	0.727675	Precorrin-6A reductase
EC:4.2.1.5	1.55582	1.54429	1.64626	0.108012	1.48522	0.0643149	0.471676	0.0554889	0.790001	0.130547	0.727675	Arabinonate dehydratase
EC:6.2.1.22	4.365	4.33983	4.5036	0.210549	1.45656	0.116917	0.439815	0.0557953	0.790001	0.085016	0.727675	[Citrate (pro-3S)-lyase] ligase
EC:2.1.1.107	7.21662	7.19841	7.3259	0.147972	1.04592	0.128323	0.443931	0.0560933	0.790001	0.0702654	0.727675	Uroporphyrinogen-III C-methyltransferase
EC:4.4.1.19	-4.72795	-4.57691	-5.70391	-0.856701	5.86762	-0.135755	0.438657	0.0561405	0.790001	0.0276783	0.727675	Phosphosulfolactate synthase
EC:3.2.1.91	-0.228846	-0.245477	-0.1292	0.16877	2.27021	0.066691	0.469364	0.0563693	0.790001	0.155475	0.727675	Cellulose 1,4-beta-cellobiosidase (non-reducing end)
EC:2.1.1.172	2.72679	2.6962	2.82674	0.212402	1.86441	0.0909917	0.447399	0.0568652	0.790001	0.0806334	0.727675	16S rRNA (guanine(1207)-N(2))-methyltransferase
EC:2.7.8.6	2.88782	2.83107	3.10863	0.283008	1.90508	0.136179	0.431214	0.0575491	0.790001	0.0386383	0.727675	Undecaprenyl-phosphate galactose phosphotransferase
EC:6.3.5.6	8.34943	8.34291	8.43921	0.117862	0.980437	0.102224	0.445602	0.0578877	0.790001	0.101636	0.727675	Asparaginyl-tRNA synthase (glutamine-hydrolyzing)
EC:3.1.31.1	1.28243	1.26847	1.3653	0.205276	1.83959	0.0971544	0.451389	0.0587756	0.790001	0.130939	0.727675	Micrococcal nuclease
EC:6.3.5.7	8.35098	8.34325	8.43263	0.118498	0.957231	0.10329	0.449711	0.0591247	0.790001	0.102603	0.727675	Glutaminyl-tRNA synthase (glutamine-hydrolyzing)
EC:2.4.1.250	-4.70529	-4.60692	-5.48474	-0.69819	4.65239	-0.148923	0.434682	0.0594063	0.790001	0.0471756	0.72726	D-inositol-3-phosphate glycosyltransferase
EC:5.3.1.29	-0.195463	-0.232188	0.0815476	0.268555	2.23089	0.121159	0.434682	0.0596433	0.790001	0.0415499	0.727675	Ribose 1,5-bisphosphate isomerase
EC:1.3.1.1	5.00357	4.977	5.15055	0.214864	1.33328	0.150597	0.427746	0.0610775	0.790001	0.0475796	0.727675	Dihydrouracil dehydrogenase (NAD(+))
EC:3.8.1.5	-2.97174	-2.87545	-3.69509	-0.836005	4.82696	-0.133174	0.4375	0.0616514	0.790001	0.0192595	0.72726	Haloalkane dehalogenase
EC:3.6.3.41	3.42859	3.39653	3.57155	0.251456	1.76835	0.128536	0.445602	0.0617524	0.790001	0.0970354	0.727675	Heme-transporting ATPase
EC:1.1.1.31	6.18316	6.15348	6.30511	0.155461	1.2202	0.121491	0.445602	0.06194	0.790001	0.0662594	0.727675	3-hydroxyisobutyrate dehydrogenase
EC:4.1.3.34	4.97158	4.95336	5.09843	0.177484	1.372	0.13363	0.443287	0.0633965	0.790001	0.0913455	0.727675	Citryl-CoA lyase
EC:3.4.21.105	6.04065	6.01335	6.20108	0.163791	1.48217	0.110237	0.447399	0.0634405	0.790001	0.0786669	0.727675	Rhomboid protease
EC:2.3.1.1	7.21742	7.20288	7.32241	0.113156	0.938686	0.115662	0.452546	0.0634493	0.790001	0.0907717	0.727675	Amino-acid N-acetyltransferase
EC:3.1.1.61	6.01384	5.99565	6.20971	0.175655	1.09195	0.154939	0.425434	0.0639693	0.790001	0.030171	0.727675	Protein-glutamate methylesterase
EC:2.7.1.177	1.15361	1.0926	1.45372	0.451582	2.13366	0.181345	0.417341	0.0639945	0.790001	0.0147303	0.72726	L-threonine kinase
EC:1.14.13.22	-4.45677	-4.25289	-5.47463	-0.648196	5.46061	-0.102501	0.445087	0.0640942	0.790001	0.0247543	0.72726	Cyclohexanone monooxygenase
EC:2.7.1.146	1.11634	1.09029	1.24555	0.176296	1.76912	0.0858293	0.456647	0.0641885	0.790001	0.137916	0.727675	ADP-specific phosphofructokinase
EC:2.1.1.176	7.4854	7.46778	7.593	0.118829	0.996903	0.113107	0.449074	0.0643895	0.790001	0.0623938	0.727675	16S rRNA (cytosine(967)-C(5))-methyltransferase
EC:3.5.2.18	-0.529549	-0.546783	-0.42781	0.138515	1.82248	0.0774906	0.466435	0.0649111	0.790001	0.153715	0.727675	Enamidase
EC:4.1.2.17	6.61472	6.59938	6.73462	0.12747	0.980448	0.11138	0.443287	0.0652719	0.790001	0.095088	0.727675	L-fuculose-phosphate aldolase
EC:2.3.1.35	7.07202	7.04867	7.16858	0.0853752	0.98623	0.0868673	0.466435	0.0654302	0.790001	0.0840711	0.727675	Glutamate N-acetyltransferase
EC:2.7.1.12	3.36974	3.32337	3.64494	0.327253	1.65718	0.172513	0.420809	0.0666319	0.790001	0.0142264	0.72726	Gluconokinase
EC:2.7.1.95	3.90068	3.86346	4.10421	0.151348	1.61701	0.0873735	0.460648	0.0671019	0.790001	0.0952672	0.727675	Kanamycin kinase
EC:2.7.1.147	1.12311	1.08977	1.27004	0.199775	1.76499	0.1023	0.449074	0.0676339	0.790001	0.131956	0.727675	ADP-specific glucokinase
EC:2.4.2.52	4.36075	4.34641	4.46087	0.19016	1.45971	0.105962	0.439815	0.0678254	0.790001	0.0935174	0.727675	Triphosphoribosyl-dephospho-CoA synthase
EC:2.8.1.1	5.13454	5.10796	5.30348	0.16388	1.36805	0.104681	0.450867	0.0678618	0.790001	0.0674308	0.727675	Thiosulfate sulfurtransferase
EC:2.1.1.250	4.15699	4.14423	4.37116	0.193969	2.10004	0.095312	0.453704	0.069566	0.790001	0.0868776	0.727675	[Trimethylamine--corrinoid protein] Co-methyltransferase
EC:1.13.11.4	2.59217	2.53574	2.79384	0.257526	1.81893	0.114975	0.441619	0.069604	0.790001	0.0498412	0.727675	Gentisate 1,2-dioxygenase
EC:1.14.11.2	-1.5524	-1.45789	-2.16602	-0.595807	5.28448	-0.100597	0.439815	0.0696962	0.790001	0.0248013	0.727675	Procollagen-proline dioxygenase
EC:1.18.1.1	4.73954	4.70262	4.95224	0.145914	1.44172	0.0956357	0.454335	0.0704199	0.790001	0.0609945	0.727675	Rubredoxin--NAD(+) reductase
EC:1.2.99.7	2.82938	2.80922	2.92184	0.17254	1.55765	0.109021	0.452023	0.072167	0.790001	0.100234	0.727675	Aldehyde dehydrogenase (FAD-independent)
EC:2.1.1.131	6.65227	6.62772	6.76071	0.117699	1.11299	0.102844	0.449074	0.0753369	0.790001	0.0833539	0.727675	Precorrin-3B C(17)-methyltransferase
EC:4.1.99.14	4.96711	4.94869	5.078	0.172191	1.23063	0.14134	0.436343	0.075414	0.790001	0.0866649	0.727675	Spore photoproduct lyase
EC:5.4.99.21	5.99442	5.97139	6.12077	0.194062	1.40181	0.119969	0.444444	0.0759432	0.790001	0.106239	0.727675	23S rRNA pseudouridine(2604) synthase
EC:1.4.1.3	3.61284	3.60787	3.64525	0.114273	1.2786	0.0806382	0.460116	0.0767806	0.790001	0.200216	0.727675	Glutamate dehydrogenase (NAD(P)(+))
EC:5.4.2.7	6.8739	6.85119	6.99196	0.147989	1.31074	0.101886	0.454335	0.078442	0.790001	0.0679403	0.727675	Phosphopentomutase
EC:2.1.1.86	-3.4286	-3.32897	-3.99095	-0.981319	6.19912	-0.143138	0.44213	0.0798241	0.790001	0.0613171	0.727675	Tetrahydromethanopterin S-methyltransferase
EC:2.7.1.165	0.0917308	0.0655366	0.26422	0.26044	1.74578	0.127558	0.438657	0.0805555	0.790001	0.135851	0.727675	Glycerate 2-kinase
EC:4.2.1.84	-2.67759	-2.53076	-3.65081	-0.972388	6.23628	-0.134529	0.424769	0.080569	0.790001	0.0306332	0.727675	Nitrile hydratase
EC:2.7.7.73	5.11766	5.09515	5.2597	0.13727	1.07332	0.118234	0.449074	0.0813901	0.790001	0.0748774	0.727675	Sulfur carrier protein ThiS adenylyltransferase
EC:1.1.1.38	7.3653	7.34313	7.48019	0.126775	1.07475	0.119812	0.44213	0.0814791	0.790001	0.0615167	0.727675	Malate dehydrogenase (oxaloacetate-decarboxylating)
EC:2.1.1.133	6.57449	6.55016	6.69851	0.188811	1.12106	0.157264	0.428241	0.0822125	0.790001	0.0717277	0.727675	Precorrin-4 C(11)-methyltransferase
EC:1.12.7.2	6.47485	6.44398	6.63304	0.142972	1.32572	0.104229	0.449711	0.0832187	0.790001	0.0994988	0.727675	Ferredoxin hydrogenase
EC:2.1.1.271	6.57346	6.55069	6.69252	0.146372	1.16211	0.128702	0.439306	0.0833526	0.790001	0.0722106	0.727675	Cobalt-precorrin-4 methyltransferase
EC:3.6.1.55	8.42375	8.40531	8.53772	0.133066	1.02363	0.123073	0.453704	0.0840065	0.790001	0.0884925	0.727675	8-oxo-dGTP diphosphatase
EC:3.6.3.29	6.78864	6.76085	6.89037	0.171754	1.15711	0.146682	0.440462	0.084706	0.790001	0.0763706	0.727675	Molybdate-transporting ATPase
EC:4.3.1.15	5.91946	5.89745	6.00294	0.125669	1.24221	0.0901265	0.457176	0.0851223	0.790001	0.0632038	0.727675	Diaminopropionate ammonia-lyase
EC:1.1.1.140	3.9533	3.91217	4.1487	0.204795	1.77058	0.0982543	0.448555	0.0852829	0.790001	0.0446954	0.727675	Sorbitol-6-phosphate 2-dehydrogenase
EC:3.6.1.13	7.88767	7.86324	7.99687	0.161712	1.09647	0.139304	0.440462	0.0854858	0.790001	0.0824229	0.727675	ADP-ribose diphosphatase
EC:1.1.1.27	7.38706	7.35901	7.55397	0.190797	1.2137	0.138427	0.43237	0.085748	0.790001	0.0778866	0.727675	L-lactate dehydrogenase
EC:4.2.1.119	-7.59363	-7.64734	-7.13576	0.710092	5.43518	0.120954	0.430556	0.0870756	0.795224	0.0978223	0.738207	Enoyl-CoA hydratase 2
EC:1.1.1.17	5.40108	5.3618	5.54001	0.176883	1.23826	0.138998	0.434028	0.0872116	0.790001	0.066178	0.727675	Mannitol-1-phosphate 5-dehydrogenase
EC:3.2.2.30	-1.45741	-1.34355	-2.06816	-0.787657	4.75762	-0.147807	0.414352	0.0873015	0.790001	0.0199943	0.72726	Aminodeoxyfutalosine nucleosidase
EC:2.4.1.129	6.14114	6.11125	6.31019	0.209977	1.27252	0.148813	0.428241	0.0874826	0.790001	0.0701182	0.727675	Peptidoglycan glycosyltransferase
EC:1.12.99.6	5.38854	5.34303	5.55184	0.179648	1.31147	0.115993	0.433526	0.0880273	0.790001	0.0565354	0.727675	Hydrogenase (acceptor)
EC:2.2.1.6	9.47173	9.44472	9.59137	0.0894557	1.14602	0.0695554	0.466435	0.0888206	0.790001	0.0913665	0.727675	Acetolactate synthase
EC:2.7.7.9	6.09756	6.08324	6.15668	0.0951367	0.912622	0.0853204	0.452546	0.0910499	0.790001	0.0970344	0.727675	UTP--glucose-1-phosphate uridylyltransferase
EC:1.14.13.1	-3.43332	-3.34637	-4.03217	-0.481982	5.77715	-0.0785554	0.460116	0.0913864	0.790001	0.0578707	0.727675	Salicylate 1-monooxygenase
EC:3.1.3.87	-1.02392	-0.947123	-1.51676	-0.594176	4.0096	-0.115766	0.43237	0.0916285	0.790001	0.0148015	0.72726	2-hydroxy-3-keto-5-methylthiopentenyl-1-phosphate phosphatase
EC:3.4.19.1	-0.583125	-0.610772	-0.392024	0.364173	2.62777	0.112253	0.445602	0.0924153	0.793133	0.0722189	0.727675	Acylaminoacyl-peptidase
EC:4.2.1.30	2.77218	2.73918	3.07512	0.224508	2.12187	0.0881914	0.457176	0.0925173	0.790001	0.09228	0.727675	Glycerol dehydratase
EC:3.1.1.73	-0.740979	-0.764809	-0.579615	0.235935	1.8629	0.11002	0.451389	0.0925928	0.790001	0.109414	0.727675	Feruloyl esterase
EC:2.1.1.289	1.723	1.68883	1.91178	0.286475	2.13907	0.118867	0.440972	0.0935027	0.790001	0.0671182	0.727675	Cobalt-precorrin-7 (C(5))-methyltransferase
EC:2.7.1.53	3.66958	3.6413	3.81487	0.146103	1.47155	0.082543	0.461806	0.093516	0.790001	0.0912139	0.727675	L-xylulokinase
EC:2.5.1.30	7.20886	7.18759	7.32662	0.0888166	1.04965	0.0797902	0.460116	0.0939221	0.790001	0.0867023	0.727675	Heptaprenyl diphosphate synthase
EC:3.5.1.26	2.18914	2.17596	2.24363	0.097197	1.61973	0.049103	0.473988	0.0940365	0.790001	0.326651	0.740104	N(4)-(beta-N-acetylglucosaminyl)-L-asparaginase
EC:5.4.99.9	7.74437	7.71479	7.92534	0.124291	1.27463	0.0983202	0.454335	0.0946883	0.790001	0.102934	0.727675	UDP-galactopyranose mutase
EC:3.1.3.83	5.41636	5.38672	5.61225	0.200004	1.4172	0.131341	0.43815	0.0954743	0.790001	0.0473485	0.727675	D-glycero-alpha-D-manno-heptose-1,7-bisphosphate 7-phosphatase
EC:2.1.1.207	7.38694	7.36933	7.47925	0.122319	0.98861	0.10311	0.444444	0.0956619	0.790001	0.0925481	0.727675	tRNA (cytidine(34)-2'-O)-methyltransferase
EC:3.1.3.82	5.41694	5.38658	5.62056	0.179976	1.43169	0.118107	0.445087	0.0967474	0.790001	0.0478483	0.727675	D-glycero-beta-D-manno-heptose 1,7-bisphosphate 7-phosphatase
EC:2.1.1.227	7.25069	7.22779	7.34689	0.148909	1.01158	0.123366	0.438657	0.0969686	0.790001	0.103702	0.727675	16S rRNA (cytidine(1409)-2'-O)-methyltransferase
EC:2.6.1.46	-3.12664	-3.04751	-3.65524	-0.553369	4.73543	-0.104411	0.456019	0.097345	0.790001	0.0921093	0.727675	Diaminobutyrate--pyruvate transaminase
EC:2.3.1.15	8.64372	8.62003	8.75377	0.11346	0.962762	0.108079	0.438657	0.0977683	0.790001	0.103253	0.727675	Glycerol-3-phosphate 1-O-acyltransferase
EC:2.7.1.92	4.07558	4.06069	4.20611	0.122275	1.31459	0.08966	0.457803	0.0979185	0.790001	0.15451	0.727675	5-dehydro-2-deoxygluconokinase
EC:5.1.3.9	5.93965	5.91141	6.09024	0.207139	1.31792	0.150506	0.431214	0.0979222	0.790001	0.0751743	0.727675	N-acylglucosamine-6-phosphate 2-epimerase
EC:3.6.3.20	3.72356	3.70015	3.91826	0.238982	1.50182	0.138892	0.436343	0.0979954	0.790001	0.095702	0.727675	Glycerol-3-phosphate-transporting ATPase
EC:5.1.3.29	5.17279	5.15578	5.25555	0.0768424	1.27081	0.0580227	0.473988	0.0981106	0.790001	0.187911	0.727675	L-fucose mutarotase
EC:2.7.1.55	1.7401	1.71534	1.91026	0.206834	1.87268	0.0906405	0.455491	0.0983721	0.790001	0.142632	0.727675	Allose kinase
EC:2.1.1.226	7.25073	7.22829	7.34419	0.0819094	1.04414	0.0682239	0.460648	0.0989988	0.790001	0.104958	0.727675	23S rRNA (cytidine(1920)-2'-O)-methyltransferase
EC:2.1.1.217	7.11858	7.09578	7.24947	0.168816	1.09006	0.148236	0.434682	0.0990352	0.790001	0.0911155	0.727675	tRNA (adenine(22)-N(1))-methyltransferase
EC:5.1.2.2	-1.79614	-1.82813	-1.5762	0.187266	2.13139	0.0794389	0.461806	0.0992184	0.790001	0.0930078	0.727675	Mandelate racemase
EC:2.7.1.56	7.24452	7.219	7.35377	0.143944	1.14926	0.114108	0.455491	0.0995266	0.790001	0.0754813	0.727675	1-phosphofructokinase
EC:2.4.1.289	-4.63214	-4.56584	-5.14742	-0.580514	4.90484	-0.10802	0.446243	0.0998216	0.793699	0.0855485	0.727675	N-acetylglucosaminyl-diphospho-decaprenol L-rhamnosyltransferase
EC:5.1.3.20	3.83828	3.80722	4.05288	0.291709	1.66833	0.157635	0.418981	0.100114	0.790001	0.0392266	0.727675	ADP-glyceromanno-heptose 6-epimerase
EC:2.7.7.27	8.43361	8.41206	8.57536	0.170114	1.17663	0.143525	0.434682	0.101185	0.790001	0.0997296	0.727675	Glucose-1-phosphate adenylyltransferase
EC:1.1.1.328	-6.00556	-5.89257	-6.65484	-0.594351	4.58605	-0.104568	0.446759	0.101502	0.795204	0.0423266	0.72726	Nicotine blue oxidoreductase
EC:2.7.8.12	6.00427	5.98529	6.19336	0.154672	1.31035	0.107239	0.439815	0.102284	0.790001	0.0904876	0.727675	CDP-glycerol glycerophosphotransferase
EC:3.4.23.43	7.55029	7.53592	7.71452	0.1056	1.21736	0.0861176	0.455491	0.103431	0.790001	0.0997918	0.727675	Prepilin peptidase
EC:3.6.1.25	-0.974057	-0.992021	-0.861387	0.231231	4.46167	0.0466664	0.473988	0.103749	0.790098	0.228307	0.727675	Triphosphatase
EC:5.3.1.27	4.39009	4.36666	4.50083	0.199251	1.57543	0.111135	0.443931	0.103978	0.790001	0.0954813	0.727675	6-phospho-3-hexuloisomerase
EC:3.4.11.7	-0.456392	-0.48741	-0.250592	0.257583	2.74682	0.0812318	0.465896	0.104224	0.790001	0.155829	0.727675	Glutamyl aminopeptidase
EC:4.2.1.109	-0.46493	-0.389	-0.892302	-0.573834	4.3103	-0.107142	0.430556	0.104459	0.790001	0.0284249	0.727675	Methylthioribulose 1-phosphate dehydratase
EC:3.4.24.13	-4.33386	-4.26339	-4.77242	-0.472948	3.85105	-0.10203	0.441619	0.105319	0.790001	0.0478072	0.727675	IgA-specific metalloendopeptidase
EC:1.14.15.7	-3.52522	-3.44144	-4.25507	-1.04441	7.07465	-0.146602	0.435838	0.105733	0.790098	0.0982674	0.727975	Choline monooxygenase
EC:3.1.4.17	-2.94779	-2.8994	-3.33981	-0.390487	3.72532	-0.0890342	0.453179	0.107864	0.790001	0.0511379	0.727675	3',5'-cyclic-nucleotide phosphodiesterase
EC:4.1.1.22	2.84405	2.786	3.19448	0.378261	2.45119	0.135211	0.44213	0.108052	0.790001	0.0595301	0.727675	Histidine decarboxylase
EC:1.3.1.105	-2.42978	-2.46478	-2.09875	0.447507	3.49944	0.116672	0.453704	0.108353	0.790001	0.127982	0.727675	2-methylene-furan-3-one reductase
EC:2.7.7.33	6.49682	6.48233	6.59465	0.175842	1.29712	0.118998	0.443287	0.109123	0.790001	0.146475	0.727675	Glucose-1-phosphate cytidylyltransferase
EC:1.1.1.6	6.90464	6.8825	6.991	0.137869	1.14435	0.103615	0.449711	0.109671	0.790001	0.0951919	0.727675	Glycerol dehydrogenase
EC:3.6.3.55	1.94793	1.92087	2.11426	0.166028	1.59855	0.0892309	0.460116	0.10993	0.790001	0.214162	0.727675	Tungstate-importing ATPase
EC:4.2.1.17	7.06571	7.04568	7.15512	0.140113	0.986268	0.137874	0.439306	0.110192	0.790001	0.0881838	0.727675	Enoyl-CoA hydratase
EC:4.1.1.46	-0.533508	-0.561106	-0.333211	0.287324	2.12644	0.129875	0.443931	0.110799	0.790001	0.14022	0.727675	o-pyrocatechuate decarboxylase
EC:2.8.3.1	5.57324	5.56223	5.67267	0.101477	1.14777	0.0864429	0.460648	0.111551	0.790001	0.147106	0.727675	Propionate CoA-transferase
EC:3.5.99.7	0.292095	0.245679	0.485434	0.0956214	2.88437	0.025834	0.487269	0.112226	0.790001	0.372969	0.759446	1-aminocyclopropane-1-carboxylate deaminase
EC:3.5.1.4	4.78149	4.76659	4.9034	0.110472	1.26363	0.0867288	0.456647	0.11237	0.790001	0.20095	0.727675	Amidase
EC:3.5.2.2	6.40269	6.39291	6.45843	0.122765	1.04396	0.112885	0.44213	0.113309	0.790001	0.131584	0.727675	Dihydropyrimidinase
EC:2.9.1.1	4.86947	4.84088	4.98794	0.112409	1.18737	0.0958047	0.456019	0.114348	0.790001	0.119242	0.727675	L-seryl-tRNA(Sec) selenium transferase
EC:2.6.1.55	3.25381	3.26102	3.20264	0.11941	1.67089	0.0580822	0.469364	0.11519	0.790001	0.591675	0.867169	Taurine--2-oxoglutarate transaminase
EC:1.18.6.1	7.03085	7.00204	7.16877	0.207863	1.245	0.143955	0.427746	0.115494	0.790001	0.0584028	0.727675	Nitrogenase
EC:4.3.2.6	-1.83003	-1.8525	-1.67714	0.263984	2.2676	0.111579	0.449711	0.115748	0.790001	0.153744	0.727675	Gamma-L-glutamyl-butirosin B gamma-glutamyl cyclotransferase
EC:1.13.11.54	-0.380021	-0.30725	-0.795653	-0.273696	4.24642	-0.0530886	0.468208	0.115929	0.790001	0.0294949	0.727675	Acireductone dioxygenase (Fe(2+)-requiring)
EC:2.4.1.13	-4.43286	-4.32263	-5.15252	-0.587969	5.50777	-0.113072	0.452546	0.115932	0.796469	0.0627217	0.727675	Sucrose synthase
EC:2.8.3.12	4.81649	4.80341	4.94394	0.137793	1.35136	0.102619	0.457176	0.116287	0.790001	0.150621	0.727675	Glutaconate CoA-transferase
EC:5.3.3.2	3.80365	3.78093	3.93389	0.146497	1.33942	0.0912921	0.444444	0.116757	0.790001	0.107695	0.727675	Isopentenyl-diphosphate Delta-isomerase
EC:1.1.1.264	-0.00225314	-0.0611837	0.333736	0.331381	2.2421	0.133198	0.430058	0.116783	0.792441	0.0186863	0.727675	L-idonate 5-dehydrogenase (NAD(P)(+))
EC:2.7.2.2	6.68981	6.67644	6.74803	0.0957613	1.13715	0.0818352	0.46412	0.117381	0.790001	0.184601	0.727675	Carbamate kinase
EC:1.13.11.53	-0.383125	-0.305208	-0.758482	-0.501318	4.15427	-0.0977095	0.435838	0.117499	0.790001	0.029443	0.727675	Acireductone dioxygenase (Ni(2+)-requiring)
EC:1.1.1.206	1.60344	1.55427	1.84446	0.199803	2.04047	0.0901741	0.454335	0.118957	0.790001	0.120762	0.727675	Tropinone reductase I
EC:3.6.3.17	8.99295	8.97731	9.0825	0.121783	1.14097	0.0978127	0.453704	0.118991	0.790001	0.161799	0.727675	Monosaccharide-transporting ATPase
EC:1.2.7.5	3.34017	3.30236	3.47305	0.293211	1.68787	0.167588	0.422454	0.119227	0.790001	0.0576744	0.727675	Aldehyde ferredoxin oxidoreductase
EC:4.1.2.43	3.25983	3.23811	3.37652	0.210367	1.67465	0.111309	0.447917	0.119505	0.790001	0.0964264	0.727675	3-hexulose-6-phosphate synthase
EC:2.1.1.242	3.32811	3.29529	3.49854	0.173186	1.85565	0.082367	0.465278	0.120257	0.790001	0.106172	0.727675	16S rRNA (guanine(1516)-N(2))-methyltransferase
EC:5.1.99.4	-5.18249	-5.06758	-5.82495	-0.559685	4.90791	-0.0999717	0.450231	0.120293	0.790001	0.0635462	0.727675	Alpha-methylacyl-CoA racemase
EC:1.2.99.2	7.5059	7.48263	7.57742	0.111935	1.06426	0.112	0.452546	0.120778	0.790001	0.146711	0.727675	Carbon-monoxide dehydrogenase (acceptor)
EC:2.7.1.51	4.26392	4.2439	4.38024	0.150622	1.47088	0.0909014	0.457176	0.120862	0.790001	0.163078	0.727675	L-fuculokinase
EC:1.13.11.49	-0.338218	-0.293987	-0.559863	-0.355577	3.65776	-0.0843457	0.440972	0.121309	0.790001	0.104581	0.727675	Chlorite O(2)-lyase
EC:5.3.1.28	6.44506	6.42324	6.56158	0.163432	1.27093	0.121106	0.445602	0.121749	0.790001	0.084979	0.727675	D-sedoheptulose 7-phosphate isomerase
EC:2.7.8.28	-3.80973	-3.66026	-4.83413	-0.536028	5.61749	-0.0869559	0.454335	0.122072	0.790482	0.0594062	0.727675	2-phospho-L-lactate transferase
EC:4.2.2.2	3.05495	3.01527	3.35512	0.290804	2.05719	0.126146	0.436343	0.122075	0.790001	0.0377725	0.727675	Pectate lyase
EC:4.2.1.42	3.02321	3.00265	3.15111	0.106481	1.50587	0.0649365	0.468208	0.122896	0.790001	0.146312	0.727675	Galactarate dehydratase
EC:5.3.99.11	3.09988	3.06866	3.30153	0.204481	1.50056	0.111742	0.445602	0.123543	0.790001	0.091152	0.727675	2-keto-myo-inositol isomerase
EC:3.4.24.69	-5.10688	-5.01865	-5.62743	-0.600601	5.51015	-0.0880416	0.457803	0.124087	0.790653	0.102028	0.728379	Bontoxilysin
EC:2.7.8.14	4.92957	4.90828	5.05049	0.149543	1.57739	0.0915957	0.460648	0.124295	0.790001	0.132518	0.727675	CDP-ribitol ribitolphosphotransferase
EC:4.1.3.1	0.917302	0.951391	0.71611	-0.255209	3.68399	-0.0538752	0.462963	0.12465	0.790001	0.12955	0.727675	Isocitrate lyase
EC:2.7.9.2	4.96889	4.94891	5.17089	0.143285	0.985261	0.126544	0.439815	0.125398	0.790001	0.0653365	0.727675	Pyruvate, water dikinase
EC:3.4.13.19	6.36714	6.36321	6.40661	0.111601	1.03969	0.0964651	0.454861	0.125418	0.790001	0.234313	0.727675	Membrane dipeptidase
EC:2.7.7.12	7.07793	7.04365	7.159	0.112197	1.17339	0.0929917	0.460648	0.125657	0.790001	0.122075	0.727675	UDP-glucose--hexose-1-phosphate uridylyltransferase
EC:5.4.2.10	7.5947	7.58529	7.68221	0.13159	1.00726	0.126848	0.439815	0.127763	0.790001	0.106125	0.727675	Phosphoglucosamine mutase
EC:5.3.3.1	-5.76129	-5.618	-6.50298	-0.76946	5.24523	-0.136153	0.44213	0.128114	0.79529	0.0744645	0.727675	Steroid Delta-isomerase
EC:5.4.99.12	8.4098	8.38146	8.55799	0.0886706	1.07792	0.0849412	0.456647	0.128156	0.790001	0.126138	0.727675	tRNA pseudouridine(38-40) synthase
EC:2.7.8.41	6.17576	6.15346	6.25479	0.118623	0.990822	0.112666	0.454335	0.128704	0.790001	0.144791	0.727675	Cardiolipin synthase (CMP-forming)
EC:1.1.1.87	-1.75991	-1.68518	-2.1549	-0.404368	3.44281	-0.0931559	0.446759	0.129113	0.790001	0.0903195	0.727675	Homoisocitrate dehydrogenase
EC:1.1.1.36	0.950198	0.907571	1.21994	0.246937	2.47788	0.104952	0.452023	0.12922	0.790001	0.126076	0.727675	Acetoacetyl-CoA reductase
EC:4.1.2.40	5.48573	5.48239	5.57181	0.0876683	1.17523	0.070545	0.460116	0.133013	0.790001	0.251765	0.727817	Tagatose-bisphosphate aldolase
EC:3.6.1.8	2.527	2.48792	2.72307	0.183069	1.73985	0.0970501	0.448555	0.13307	0.790001	0.0903738	0.727675	ATP diphosphatase
EC:3.4.21.53	8.41885	8.39598	8.57659	0.102363	1.08323	0.0932028	0.455491	0.133155	0.790001	0.126482	0.727675	Endopeptidase La
EC:4.2.1.108	-3.17893	-3.0603	-4.36098	-0.840831	6.90877	-0.11426	0.435838	0.133737	0.791518	0.123684	0.727781	Ectoine synthase
EC:1.1.1.95	8.71394	8.69793	8.82494	0.0911351	1.05367	0.0825565	0.46474	0.133811	0.790001	0.149768	0.727675	Phosphoglycerate dehydrogenase
EC:2.7.1.144	4.12645	4.1004	4.24035	0.156991	1.44911	0.10376	0.449074	0.134232	0.790001	0.118404	0.727675	Tagatose-6-phosphate kinase
EC:1.7.99.4	4.96959	4.9389	5.24624	0.263314	1.69908	0.140315	0.430058	0.134335	0.790001	0.123175	0.727675	Nitrate reductase
EC:6.3.4.21	7.7255	7.70523	7.87817	0.127644	1.09154	0.103591	0.455491	0.134364	0.790001	0.109261	0.727675	Nicotinate phosphoribosyltransferase
EC:1.14.13.84	-6.48399	-6.38579	-6.95411	-0.682594	5.2267	-0.107315	0.449711	0.134455	0.792245	0.0989482	0.728282	4-hydroxyacetophenone monooxygenase
EC:1.2.1.2	5.61952	5.58008	5.76013	0.147734	1.27736	0.0955791	0.45896	0.13484	0.790001	0.0920375	0.727675	Formate dehydrogenase
EC:2.5.1.54	8.18652	8.16788	8.279	0.135841	1.00038	0.129677	0.449711	0.134979	0.790001	0.119891	0.727675	3-deoxy-7-phosphoheptulonate synthase
EC:3.4.19.3	4.64209	4.61662	4.83462	0.146523	1.32001	0.0970539	0.452023	0.13584	0.790001	0.14671	0.727675	Pyroglutamyl-peptidase I
EC:3.3.2.2	0.115167	0.166288	-0.175925	-0.486835	3.9734	-0.0952369	0.435838	0.135936	0.790001	0.068	0.727675	Alkenylglycerophosphocholine hydrolase
EC:3.4.11.21	6.84344	6.80457	6.98502	0.155791	1.32646	0.110307	0.453704	0.136598	0.790001	0.087338	0.727675	Aspartyl aminopeptidase
EC:2.7.7.85	7.21795	7.1919	7.31707	0.0931116	1.018	0.0766271	0.46875	0.136914	0.790001	0.133999	0.727675	Diadenylate cyclase
EC:1.14.13.107	-5.68216	-5.58116	-6.40512	-0.703975	4.81604	-0.128782	0.430058	0.137848	0.792453	0.0716653	0.727675	Limonene 1,2-monooxygenase
EC:2.4.2.44	-4.35812	-4.5066	-2.68639	1.01377	8.09566	0.108925	0.451389	0.1381	0.790001	0.0730798	0.727675	S-methyl-5'-thioinosine phosphorylase
EC:4.3.99.3	5.24966	5.23025	5.38143	0.124405	1.13237	0.109537	0.450867	0.138549	0.790001	0.0986402	0.727675	7-carboxy-7-deazaguanine synthase
EC:3.6.1.11	6.9339	6.91062	7.09163	0.173105	1.26629	0.11996	0.447399	0.138639	0.790001	0.0987775	0.727675	Exopolyphosphatase
EC:2.3.1.20	-6.2997	-6.21311	-6.74647	-0.946704	6.57535	-0.120837	0.434028	0.140153	0.794843	0.150783	0.741237	Diacylglycerol O-acyltransferase
EC:3.6.1.40	6.93019	6.90617	7.08944	0.157343	1.27268	0.117017	0.446759	0.140263	0.790001	0.100044	0.727675	Guanosine-5'-triphosphate,3'-diphosphate diphosphatase
EC:1.1.98.2	-6.73734	-6.65032	-7.20953	-0.596126	4.94658	-0.0895998	0.453704	0.140865	0.793996	0.102224	0.73121	Glucose-6-phosphate dehydrogenase (coenzyme-F420)
EC:2.7.8.33	5.17197	5.15431	5.25581	0.114748	1.04291	0.096128	0.448555	0.141101	0.790001	0.101442	0.727675	N-acetylglucosaminephosphotransferase
EC:2.7.1.17	8.18715	8.16703	8.30652	0.109196	1.19981	0.097739	0.461272	0.141452	0.790001	0.143873	0.727675	Xylulokinase
EC:2.1.1.137	-6.56343	-6.68005	-6.00191	0.574893	4.34873	0.108046	0.439815	0.142324	0.78792	0.0975214	0.736573	Arsenite methyltransferase
EC:2.4.1.44	-1.90062	-2.04438	-1.07141	1.00025	7.3805	0.126741	0.425434	0.142947	0.792593	0.0403044	0.72726	Lipopolysaccharide 3-alpha-galactosyltransferase
EC:3.5.1.115	-4.68737	-4.591	-5.4003	-0.729753	4.93984	-0.122624	0.431713	0.143046	0.79059	0.103502	0.727675	Mycothiol S-conjugate amidase
EC:3.4.17.11	4.76743	4.74507	4.92	0.14599	1.63451	0.0824448	0.459491	0.143267	0.790001	0.108721	0.727675	Glutamate carboxypeptidase
EC:3.5.4.2	6.76893	6.75973	6.81313	0.107587	0.985877	0.108134	0.450231	0.143586	0.790001	0.207008	0.727675	Adenine deaminase
EC:1.11.1.21	1.94892	1.96641	1.82127	-0.413254	2.91884	-0.128247	0.433526	0.144115	0.790001	0.125595	0.727675	Catalase peroxidase
EC:1.1.1.35	3.66191	3.6812	3.53443	-0.112757	1.85569	-0.0581105	0.465896	0.144567	0.790001	0.106796	0.727675	3-hydroxyacyl-CoA dehydrogenase
EC:4.1.1.77	-5.22461	-5.12662	-5.8028	-0.49497	4.80069	-0.107006	0.448555	0.144606	0.800997	0.0623293	0.727675	2-oxo-3-hexenedioate decarboxylase
EC:3.4.14.11	2.22838	2.21945	2.28137	0.119912	1.50679	0.0750736	0.468208	0.144725	0.790001	0.161722	0.727675	Xaa-Pro dipeptidyl-peptidase
EC:1.1.1.371	-1.7444	-1.788	-1.49199	0.521333	3.53844	0.116405	0.442775	0.144877	0.79475	0.133433	0.727675	Scyllo-inositol 2-dehydrogenase (NADP(+))
EC:1.1.1.157	7.09444	7.07228	7.20572	0.109121	1.03847	0.0981303	0.454861	0.146146	0.790001	0.126556	0.727675	3-hydroxybutyryl-CoA dehydrogenase
EC:2.3.2.10	0.0181926	0.0113468	0.0510689	0.282056	2.81729	0.0822096	0.453179	0.146527	0.791484	0.221507	0.72837	UDP-N-acetylmuramoylpentapeptide-lysine N(6)-alanyltransferase
EC:1.20.4.3	-3.70648	-3.58715	-4.63281	-0.756837	5.34061	-0.136143	0.434028	0.146889	0.797788	0.0776371	0.727675	Mycoredoxin
EC:2.4.1.187	6.83593	6.81918	7.0142	0.10398	1.39051	0.0639059	0.473988	0.147614	0.790001	0.180749	0.727675	mannosaminyltransferase
EC:2.1.1.90	-2.99612	-2.91769	-3.46441	-0.443994	4.03063	-0.0988255	0.449074	0.148184	0.790001	0.0628407	0.727675	Methanol--corrinoid protein Co-methyltransferase
EC:1.1.1.125	5.4079	5.3975	5.53881	0.154992	1.23236	0.118618	0.451389	0.148577	0.790001	0.184976	0.727675	2-deoxy-D-gluconate 3-dehydrogenase
EC:4.2.1.144	-3.75056	-3.80626	-3.38121	0.293026	2.95866	0.0733712	0.454335	0.1495	0.790122	0.0684566	0.727675	3-amino-5-hydroxybenzoate synthase
EC:2.5.1.16	6.63627	6.60777	6.7559	0.165434	1.20109	0.127435	0.441619	0.149809	0.790001	0.10506	0.727675	Spermidine synthase
EC:2.7.1.76	-0.552811	-0.498361	-0.879156	-0.492175	3.42204	-0.124714	0.425926	0.150269	0.790001	0.0396894	0.727675	Deoxyadenosine kinase
EC:4.1.1.28	-3.22205	-3.17073	-3.60243	-0.338968	4.04929	-0.0797153	0.456647	0.150918	0.791965	0.115815	0.727675	Aromatic-L-amino-acid decarboxylase
EC:4.1.99.18	7.76616	7.75138	7.81046	0.129172	1.1704	0.0935836	0.452546	0.151177	0.790001	0.127277	0.727675	Cyclic pyranopterin phosphate synthase
EC:2.3.3.9	1.31756	1.35229	0.947078	-0.379951	3.88391	-0.0729299	0.454861	0.151447	0.790001	0.14477	0.727675	Malate synthase
EC:1.5.3.1	4.81578	4.75167	5.04564	0.150832	1.521	0.08664	0.454861	0.151451	0.790001	0.0726164	0.727675	Sarcosine oxidase
EC:2.8.1.6	8.04811	8.02702	8.17065	0.106532	1.18065	0.0906109	0.465278	0.151659	0.790001	0.132825	0.727675	Biotin synthase
EC:5.1.3.22	4.36224	4.34972	4.4702	0.13986	1.47395	0.0841612	0.456019	0.151714	0.790001	0.188999	0.727675	L-ribulose-5-phosphate 3-epimerase
EC:6.3.1.13	-5.31761	-5.18812	-6.01242	-0.645515	4.72291	-0.127552	0.434028	0.152131	0.800163	0.0813596	0.733324	ligase
EC:4.3.1.14	5.03497	5.0006	5.25368	0.162804	1.19331	0.117057	0.453704	0.152963	0.790001	0.0691042	0.727675	3-aminobutyryl-CoA ammonia-lyase
EC:6.2.1.16	-2.26755	-2.1739	-2.91201	-0.754678	6.04129	-0.113102	0.442775	0.153637	0.790047	0.0873949	0.727675	Acetoacetate--CoA ligase
EC:3.6.3.27	7.88232	7.86251	8.00915	0.138644	1.04406	0.131218	0.451389	0.153879	0.790001	0.16054	0.727675	Phosphate-transporting ATPase
EC:3.6.1.41	2.64867	2.61018	2.87191	0.279064	2.41913	0.0940939	0.460116	0.15433	0.790001	0.1479	0.727675	Bis(5'-nucleosyl)-tetraphosphatase (symmetrical)
EC:2.7.1.52	2.44955	2.41777	2.70816	0.182716	2.27461	0.0973649	0.456019	0.155369	0.790001	0.143107	0.727675	Fucokinase
EC:3.4.21.107	8.15759	8.13978	8.21732	0.0563566	1.03203	0.0563011	0.47338	0.156241	0.790001	0.16231	0.727675	Peptidase Do
EC:4.2.1.22	0.991426	0.942389	1.28589	0.185549	2.76401	0.056496	0.468208	0.156434	0.790001	0.197863	0.727675	Cystathionine beta-synthase
EC:2.1.1.13	8.2194	8.20393	8.28862	0.0902547	1.0285	0.0923257	0.457176	0.156758	0.790001	0.157991	0.727675	Methionine synthase
EC:3.5.1.18	7.42719	7.41511	7.56623	0.0982483	1.00014	0.0917785	0.45896	0.156787	0.790001	0.16139	0.727675	Succinyl-diaminopimelate desuccinylase
EC:2.6.1.16	8.25726	8.23634	8.39215	0.0967881	1.06422	0.0784059	0.46412	0.157093	0.790001	0.12708	0.727675	Glutamine--fructose-6-phosphate transaminase (isomerizing)
EC:1.14.12.10	-5.61211	-5.51861	-6.04428	-0.489549	4.6982	-0.0904426	0.443931	0.157624	0.796801	0.0967698	0.728127	Benzoate 1,2-dioxygenase
EC:5.4.99.62	4.44139	4.43725	4.47455	0.0718468	1.28534	0.0505992	0.476852	0.157629	0.790001	0.346023	0.747072	D-ribose pyranase
EC:3.3.2.5	0.112396	0.168482	-0.175469	-0.533375	4.00256	-0.113679	0.434682	0.157891	0.790001	0.0735256	0.727675	Alkenylglycerophosphoethanolamine hydrolase
EC:2.4.2.22	7.74921	7.72115	7.95179	0.137953	1.22475	0.109548	0.446243	0.15925	0.790001	0.127727	0.727675	Xanthine phosphoribosyltransferase
EC:2.7.6.5	9.25438	9.23255	9.38	0.114879	1.11639	0.0930248	0.452023	0.160446	0.790001	0.151794	0.727675	GTP diphosphokinase
EC:1.14.19.2	-2.96311	-2.92107	-3.41661	-0.698979	6.24462	-0.0965379	0.446759	0.160868	0.790653	0.220387	0.735656	Stearoyl-[acyl-carrier-protein] 9-desaturase
EC:3.6.3.30	6.45623	6.43354	6.59456	0.0831873	1.11249	0.0634132	0.46875	0.162591	0.790001	0.240119	0.727675	Fe(3+)-transporting ATPase
EC:2.1.3.3	7.40357	7.38252	7.52808	0.106179	0.923924	0.104612	0.450867	0.162736	0.790001	0.152176	0.727675	Ornithine carbamoyltransferase
EC:3.4.25.2	3.03689	3.01442	3.17374	0.15795	1.94885	0.0610955	0.458333	0.162777	0.790001	0.11964	0.727675	HslU--HslV peptidase
EC:1.14.13.59	-0.750999	-0.692308	-1.29891	-0.434724	4.7085	-0.0907233	0.447399	0.162857	0.790001	0.0859043	0.727675	L-lysine N(6)-monooxygenase (NADPH)
EC:2.5.1.46	1.18028	1.1985	1.01252	-0.342709	3.46615	-0.0733905	0.440972	0.163378	0.790001	0.0770793	0.727675	Deoxyhypusine synthase
EC:2.3.1.31	4.09072	4.09861	4.04766	-0.232669	1.98008	-0.0851791	0.449711	0.163513	0.790001	0.151163	0.727675	Homoserine O-acetyltransferase
EC:3.6.3.36	2.19247	2.15937	2.39128	0.165799	1.59632	0.0960126	0.453179	0.164613	0.790001	0.161713	0.727675	Taurine-transporting ATPase
EC:6.2.1.17	-2.35102	-2.27401	-3.13438	-0.843295	6.31242	-0.117456	0.447917	0.164932	0.792573	0.103037	0.727675	Propionate--CoA ligase
EC:4.1.1.17	3.81432	3.78078	4.03985	0.187385	2.09526	0.0930337	0.453179	0.164971	0.790001	0.146182	0.727675	Ornithine decarboxylase
EC:2.6.1.2	5.24933	5.20989	5.35054	0.136544	1.26493	0.0941091	0.453179	0.165339	0.790001	0.0854693	0.727675	Alanine transaminase
EC:1.14.19.3	-2.90364	-2.83818	-3.36703	-0.49443	5.90902	-0.0752927	0.46412	0.165501	0.790343	0.23254	0.729634	Acyl-CoA 6-desaturase
EC:3.5.4.4	6.44866	6.42042	6.61131	0.164321	1.30764	0.128462	0.447917	0.165806	0.790001	0.174079	0.727675	Adenosine deaminase
EC:2.7.8.39	-5.69067	-5.55703	-6.36747	-0.716629	6.14474	-0.123998	0.440972	0.166692	0.797022	0.104006	0.729992	Archaetidylinositol phosphate synthase
EC:5.3.2.6	4.39992	4.37051	4.55949	0.131612	1.50885	0.0802803	0.461272	0.166733	0.790001	0.122451	0.727675	2-hydroxymuconate tautomerase
EC:1.8.5.3	3.88043	3.82956	4.18568	0.293951	2.41582	0.1145	0.447399	0.167144	0.790001	0.181573	0.727675	Dimethylsulfoxide reductase
EC:1.1.1.41	4.77479	4.75888	4.89572	0.115721	1.27782	0.0842434	0.45896	0.167253	0.790001	0.130548	0.727675	Isocitrate dehydrogenase (NAD(+))
EC:2.7.14.1	4.48289	4.45833	4.63318	0.142284	1.14721	0.105066	0.457803	0.167846	0.790001	0.167951	0.727675	Protein arginine kinase
EC:2.8.3.18	3.09539	3.07377	3.236	0.152255	1.4104	0.0995564	0.45896	0.169376	0.790001	0.152618	0.727675	Succinyl-CoA:acetate CoA-transferase
EC:3.3.2.8	-5.81384	-5.71347	-6.39319	-0.699282	5.13181	-0.126311	0.436343	0.170184	0.799741	0.125017	0.730214	Limonene-1,2-epoxide hydrolase
EC:2.4.1.266	-1.21017	-1.15933	-1.53532	-0.566986	5.59425	-0.0929811	0.456647	0.170489	0.790144	0.173417	0.727675	Glucosyl-3-phosphoglycerate synthase
EC:2.4.1.11	3.74347	3.75351	3.70619	-0.145171	2.16335	-0.0419783	0.462428	0.170634	0.790001	0.417899	0.780491	Glycogen(starch) synthase
EC:4.2.1.32	5.88629	5.86528	6.03209	0.173206	1.49955	0.115574	0.449074	0.171893	0.790001	0.104807	0.727675	L(+)-tartrate dehydratase
EC:2.4.1.12	3.70795	3.67331	3.94322	0.20701	1.6064	0.112943	0.457803	0.172036	0.790001	0.0939567	0.727675	Cellulose synthase (UDP-forming)
EC:2.4.1.57	-3.51022	-3.47315	-3.77664	-0.337923	5.40744	-0.0594087	0.47338	0.172253	0.794589	0.234787	0.731035	Phosphatidylinositol alpha-mannosyltransferase
EC:2.7.1.168	4.75036	4.74313	4.80537	0.0753586	1.49904	0.052354	0.482081	0.172609	0.790001	0.273408	0.729201	D-glycero-alpha-D-manno-heptose-7-phosphate kinase
EC:4.3.1.17	8.55506	8.53772	8.6394	0.152277	1.08657	0.126841	0.449074	0.173372	0.790001	0.164509	0.727675	L-serine ammonia-lyase
EC:3.4.19.11	4.92186	4.8984	5.06151	0.189538	1.55068	0.113711	0.439306	0.173701	0.790001	0.196244	0.727675	Gamma-D-glutamyl-meso-diaminopimelate peptidase
EC:2.7.7.68	-2.56121	-2.45667	-3.0969	-0.546632	5.20113	-0.0905066	0.453704	0.174433	0.79202	0.110609	0.727675	2-phospho-L-lactate guanylyltransferase
EC:3.5.99.10	8.21511	8.18964	8.35186	0.102226	1.06696	0.0894377	0.454861	0.174694	0.790001	0.149562	0.727675	2-iminobutanoate/2-iminopropanoate deaminase
EC:4.2.1.106	-1.13697	-1.15106	-1.03637	0.0965804	2.1018	0.0387131	0.480925	0.17495	0.790001	0.28044	0.741434	Bile-acid 7-alpha-dehydratase
EC:2.7.7.72	7.37467	7.3545	7.45732	0.11238	1.03271	0.0943005	0.455491	0.17504	0.790001	0.142366	0.727675	CCA tRNA nucleotidyltransferase
EC:1.1.1.335	2.83434	2.87128	2.58267	-0.319519	2.25871	-0.134834	0.434028	0.175363	0.790001	0.0867678	0.727675	UDP-N-acetyl-2-amino-2-deoxyglucuronate dehydrogenase
EC:3.2.1.156	4.99767	4.95887	5.26769	0.319583	1.8359	0.139533	0.440462	0.175664	0.790001	0.0878453	0.727675	Oligosaccharide reducing-end xylanase
EC:1.2.1.87	4.92588	4.91247	5.0172	0.123947	1.28831	0.0895685	0.45896	0.175826	0.790001	0.180236	0.727675	Propanal dehydrogenase (CoA-propanoylating)
EC:3.6.3.21	8.68121	8.65683	8.83241	0.0967066	1.01842	0.0959189	0.465896	0.176354	0.790001	0.142358	0.727675	Polar-amino-acid-transporting ATPase
EC:1.2.1.81	2.83208	2.82202	3.00312	0.145626	1.64935	0.0837028	0.461806	0.17648	0.790001	0.202644	0.727675	Sulfoacetaldehyde dehydrogenase (acylating)
EC:2.6.1.83	7.82182	7.80699	7.92229	0.124242	1.19026	0.102812	0.461806	0.17698	0.790001	0.163004	0.727675	LL-diaminopimelate aminotransferase
EC:2.7.7.76	6.36997	6.35551	6.47212	0.166074	1.16041	0.143579	0.435185	0.177233	0.790001	0.154603	0.727675	Molybdenum cofactor cytidylyltransferase
EC:2.2.1.1	9.5766	9.55567	9.67408	0.147492	1.11224	0.117366	0.450867	0.17731	0.790001	0.192371	0.727675	Transketolase
EC:3.2.2.21	5.97886	5.96684	6.04986	0.0918255	0.917504	0.092495	0.456647	0.177331	0.790001	0.215062	0.727675	DNA-3-methyladenine glycosylase II
EC:2.7.1.31	7.4933	7.47981	7.61898	0.154353	1.3045	0.134962	0.436994	0.179042	0.790001	0.150137	0.727675	Glycerate 3-kinase
EC:3.4.11.1	4.66571	4.6532	4.81999	0.0983297	1.32278	0.0584489	0.46875	0.17944	0.790001	0.269643	0.728843	Leucyl aminopeptidase
EC:1.11.1.5	5.00905	4.98375	5.18561	0.152634	1.98982	0.0727294	0.460116	0.17994	0.790001	0.202089	0.727675	Cytochrome-c peroxidase
EC:3.4.11.5	4.42182	4.39971	4.56962	0.0792412	1.35809	0.0462904	0.473988	0.180022	0.790001	0.165781	0.727675	Prolyl aminopeptidase
EC:2.2.1.10	0.796158	0.773437	0.902228	0.201752	2.1502	0.0897681	0.453704	0.180071	0.790001	0.267189	0.730764	2-amino-3,7-dideoxy-D-threo-hept-6-ulosonate synthase
EC:2.1.1.199	8.36188	8.33899	8.5201	0.12551	1.07765	0.10875	0.452546	0.181373	0.790001	0.17253	0.727675	16S rRNA (cytosine(1402)-N(4))-methyltransferase
EC:3.1.3.11	7.94414	7.92076	8.05815	0.19076	1.25719	0.153096	0.443287	0.182902	0.790001	0.144174	0.727675	Fructose-bisphosphatase
EC:2.8.1.10	7.13205	7.11156	7.32146	0.12721	1.29968	0.0879409	0.456647	0.183068	0.790001	0.138364	0.727675	Thiazole synthase
EC:1.1.1.370	3.12426	3.10915	3.16905	0.221388	1.59409	0.112692	0.443287	0.183711	0.790001	0.226873	0.727675	Scyllo-inositol 2-dehydrogenase (NAD(+))
EC:5.4.2.12	9.3662	9.34887	9.48125	0.118385	1.09012	0.10598	0.450231	0.183938	0.790001	0.150813	0.727675	Phosphoglycerate mutase (2,3-diphosphoglycerate-independent)
EC:3.4.22.8	-4.97317	-4.88517	-5.41373	-0.660371	5.14768	-0.115436	0.449074	0.18502	0.794058	0.129463	0.72917	Clostripain
EC:3.2.1.86	7.45074	7.43989	7.53312	0.0847305	1.14834	0.059671	0.466435	0.185135	0.790001	0.286102	0.729329	6-phospho-beta-glucosidase
EC:2.7.1.71	8.30065	8.28719	8.39739	0.122059	1.08859	0.100574	0.454335	0.187257	0.790001	0.179962	0.727675	Shikimate kinase
EC:4.2.1.91	2.73423	2.70522	2.90463	0.225837	2.57897	0.0823395	0.465896	0.187428	0.790001	0.215452	0.727675	Arogenate dehydratase
EC:1.2.1.58	1.07291	1.05643	1.16497	0.212214	1.76714	0.112401	0.459491	0.187451	0.790001	0.212194	0.727675	Phenylglyoxylate dehydrogenase (acylating)
EC:2.4.2.18	7.49471	7.47113	7.66074	0.147647	1.2234	0.107593	0.454335	0.188032	0.790001	0.146943	0.727675	Anthranilate phosphoribosyltransferase
EC:2.8.1.7	9.13937	9.12573	9.22635	0.146122	0.964584	0.137324	0.445602	0.188142	0.790001	0.176369	0.727675	Cysteine desulfurase
EC:6.3.4.6	2.96348	2.99076	2.79809	-0.246406	2.53729	-0.083134	0.454335	0.188312	0.790001	0.242247	0.727675	Urea carboxylase
EC:3.5.2.5	4.15272	4.13256	4.25362	0.0667488	1.46621	0.0459978	0.473988	0.188863	0.790001	0.195063	0.727675	Allantoinase
EC:2.7.1.74	-0.625561	-0.573445	-0.960411	-0.385601	3.28303	-0.104936	0.439815	0.189732	0.790122	0.0499536	0.727675	Deoxycytidine kinase
EC:2.7.1.49	7.78934	7.75477	7.97348	0.126281	1.20314	0.104369	0.454335	0.190547	0.790001	0.152953	0.727675	Hydroxymethylpyrimidine kinase
EC:2.7.1.35	7.89068	7.87029	8.02911	0.136441	1.1355	0.116898	0.454861	0.190732	0.790001	0.146232	0.727675	Pyridoxal kinase
EC:4.4.1.15	4.82705	4.81994	4.91745	0.14504	1.2144	0.116655	0.445602	0.191803	0.790001	0.237371	0.727675	D-cysteine desulfhydrase
EC:2.4.1.315	5.15159	5.1384	5.27401	0.0491676	1.22318	0.0459282	0.484393	0.192075	0.790001	0.279198	0.72859	Diglucosyl diacylglycerol synthase (1,6-linking)
EC:2.1.1.265	1.10806	1.06532	1.30083	0.240037	2.21608	0.105262	0.453179	0.19248	0.790001	0.100936	0.727675	Tellurite methyltransferase
EC:2.7.4.7	7.78716	7.75373	7.97031	0.137727	1.22899	0.0896581	0.457803	0.192586	0.790001	0.154901	0.727675	Phosphomethylpyrimidine kinase
EC:3.2.2.5	-8.70233	-8.78423	-8.25317	0.506447	4.54928	0.0881139	0.461806	0.193687	0.815168	0.165821	0.753203	NAD(+) glycohydrolase
EC:1.2.1.18	3.47541	3.46597	3.5831	0.0603965	1.31881	0.0362278	0.480324	0.194223	0.790001	0.344308	0.746186	Malonate-semialdehyde dehydrogenase (acetylating)
EC:1.3.99.22	8.95531	8.93927	9.09203	0.0862781	1.07172	0.0776446	0.471065	0.194376	0.790001	0.164079	0.727675	Coproporphyrinogen dehydrogenase
EC:2.4.2.10	8.4216	8.39237	8.57127	0.10868	1.10562	0.0919314	0.460648	0.194766	0.790001	0.183251	0.727675	Orotate phosphoribosyltransferase
EC:3.1.3.16	8.66183	8.64792	8.7547	0.0760621	0.992604	0.0631179	0.465278	0.194989	0.790001	0.214035	0.727675	Protein-serine/threonine phosphatase
EC:6.1.2.1	1.99733	1.97358	2.20442	0.214209	2.13295	0.0843346	0.456647	0.195001	0.790001	0.152049	0.727675	D-alanine--(R)-lactate ligase
EC:3.4.13.9	5.85753	5.84416	5.90781	0.0869097	1.07092	0.082198	0.466435	0.195211	0.790001	0.233009	0.727675	Xaa-Pro dipeptidase
EC:1.4.3.3	-5.30411	-5.21841	-5.89951	-0.631773	5.75569	-0.102488	0.452546	0.195521	0.796749	0.167164	0.737448	D-amino-acid oxidase
EC:3.1.2.26	-0.77905	-0.804713	-0.62364	0.137111	2.15621	0.0533143	0.477457	0.195673	0.790172	0.265286	0.734309	Bile-acid-CoA hydrolase
EC:3.2.1.58	1.80492	1.77796	1.92284	0.277036	2.12204	0.107563	0.449074	0.195756	0.790001	0.138693	0.727675	Glucan 1,3-beta-glucosidase
EC:1.14.13.142	-6.44377	-6.38145	-6.78487	-0.2601	5.70055	-0.0349714	0.480925	0.197554	0.800401	0.189613	0.742238	3-ketosteroid 9-alpha-monooxygenase
EC:1.13.11.1	-5.7279	-5.61243	-6.3055	-0.629829	4.79096	-0.134254	0.4375	0.197882	0.811248	0.105145	0.737252	Catechol 1,2-dioxygenase
EC:2.7.1.30	7.79667	7.78061	7.8605	0.112391	1.04032	0.0975979	0.457176	0.197927	0.790001	0.215279	0.727675	Glycerol kinase
EC:4.2.1.2	8.80853	8.78457	8.90048	0.135495	1.02861	0.114689	0.446759	0.198106	0.790001	0.166282	0.727675	Fumarate hydratase
EC:4.1.1.37	7.25797	7.24901	7.39192	0.104916	1.20038	0.0675037	0.461272	0.198144	0.790001	0.2087	0.727675	Uroporphyrinogen decarboxylase
EC:1.14.14.5	-2.23925	-2.18924	-2.5185	-0.457921	5.07243	-0.0867804	0.447917	0.198152	0.790278	0.107242	0.727675	Alkanesulfonate monooxygenase
EC:2.7.10.2	-3.83432	-3.73437	-4.60239	-0.633506	5.22855	-0.113392	0.445087	0.198654	0.79332	0.141275	0.727675	Non-specific protein-tyrosine kinase
EC:2.1.2.9	8.20207	8.18213	8.34208	0.107672	1.03695	0.109361	0.456019	0.199401	0.790001	0.175664	0.727675	Methionyl-tRNA formyltransferase
EC:4.1.99.17	7.48053	7.45971	7.60107	0.153144	1.31652	0.114424	0.448555	0.19955	0.790001	0.146789	0.727675	Phosphomethylpyrimidine synthase
EC:1.2.1.27	3.47644	3.46505	3.57228	0.132166	1.27881	0.0905131	0.452546	0.200205	0.790001	0.347306	0.74676	Methylmalonate-semialdehyde dehydrogenase (CoA acylating)
EC:4.4.1.5	7.88747	7.87789	7.95002	0.0911331	1.12341	0.0694707	0.465896	0.200292	0.790001	0.193692	0.727675	Lactoylglutathione lyase
EC:3.6.3.24	4.92351	4.90634	5.04739	0.110522	1.20584	0.0846252	0.457176	0.200333	0.790001	0.234648	0.727675	Nickel-transporting ATPase
EC:1.14.11.17	-0.279767	-0.156658	-0.794223	-0.613294	4.76681	-0.0979132	0.449074	0.20085	0.790984	0.0548678	0.727675	Taurine dioxygenase
EC:3.2.1.64	-0.0961787	-0.0775304	-0.275606	-0.25458	3.86039	-0.0531523	0.46875	0.200915	0.791633	0.218092	0.727886	2,6-beta-fructan 6-levanbiohydrolase
EC:4.2.1.44	5.32517	5.32267	5.33821	0.153367	1.24466	0.112096	0.454861	0.201553	0.790001	0.287577	0.730948	Myo-inosose-2 dehydratase
EC:1.1.1.3	8.24051	8.22149	8.34384	0.0939868	1.07189	0.0875646	0.457176	0.20176	0.790001	0.185674	0.727675	Homoserine dehydrogenase
EC:2.10.1.1	5.5722	5.54126	5.75796	0.145988	1.08746	0.125315	0.443287	0.20217	0.790001	0.098821	0.727675	Molybdopterin molybdotransferase
EC:3.2.1.26	7.54156	7.50231	7.68492	0.113689	1.34482	0.0826304	0.457176	0.202378	0.790001	0.172088	0.727675	Beta-fructofuranosidase
EC:1.13.11.25	-6.18375	-6.10168	-6.66054	-0.477501	4.64027	-0.101181	0.447399	0.202415	0.810133	0.137651	0.739518	dioxygenase
EC:1.1.1.60	6.61438	6.5932	6.72027	0.0636843	1.21955	0.0599421	0.475694	0.203082	0.790001	0.165458	0.727675	2-hydroxy-3-oxopropionate reductase
EC:2.5.1.76	3.51149	3.53336	3.42762	-0.100531	2.50529	-0.0269726	0.475694	0.203552	0.790001	0.230792	0.727675	Cysteate synthase
EC:2.7.8.20	5.12081	5.10943	5.21187	0.0780358	1.413	0.050857	0.476852	0.204293	0.790001	0.245495	0.727766	Phosphatidylglycerol--membrane-oligosaccharide glycerophosphotransferase
EC:5.5.1.19	-1.33235	-1.29345	-1.52468	-0.584078	6.09775	-0.0893273	0.451389	0.204306	0.796944	0.146	0.727675	Lycopene beta-cyclase
EC:1.97.1.4	9.90651	9.88664	10.0732	0.101196	1.04845	0.0913573	0.457176	0.204624	0.790001	0.180827	0.727675	[Formate-C-acetyltransferase]-activating enzyme
EC:6.3.2.17	8.34222	8.31873	8.4812	0.116956	1.04169	0.104458	0.456019	0.205664	0.790001	0.187215	0.727675	Tetrahydrofolate synthase
EC:6.3.2.12	8.34392	8.31858	8.47861	0.145085	1.05288	0.120105	0.447399	0.206224	0.790001	0.187335	0.727675	Dihydrofolate synthase
EC:2.7.4.14	8.73948	8.72692	8.81678	0.0656219	1.01278	0.0606987	0.47052	0.206234	0.790001	0.186112	0.727675	UMP/CMP kinase
EC:2.7.3.9	8.02318	7.99784	8.13923	0.0766236	1.16064	0.0662157	0.466435	0.206288	0.790001	0.18719	0.727675	Phosphoenolpyruvate--protein phosphotransferase
EC:2.1.1.190	8.63932	8.62251	8.75651	0.075117	1.05776	0.0636706	0.46875	0.206338	0.790001	0.18977	0.727675	23S rRNA (uracil(1939)-C(5))-methyltransferase
EC:6.4.1.4	-1.73793	-1.6329	-2.42441	-0.858977	5.60733	-0.13529	0.428241	0.206813	0.79444	0.0554402	0.727675	Methylcrotonoyl-CoA carboxylase
EC:2.1.1.192	8.3382	8.32384	8.41849	0.123995	1.06561	0.130757	0.454861	0.206962	0.790001	0.220945	0.727675	23S rRNA (adenine(2503)-C(2))-methyltransferase
EC:4.2.1.75	7.6564	7.63677	7.77215	0.0852319	1.12874	0.0771658	0.472222	0.207261	0.790001	0.191026	0.727675	Uroporphyrinogen-III synthase
EC:2.6.1.11	8.00447	7.98981	8.11444	0.098965	1.0835	0.0788098	0.46412	0.207511	0.790001	0.205843	0.727675	Acetylornithine transaminase
EC:2.3.1.46	7.86961	7.84798	8.01802	0.0903816	1.12975	0.0872286	0.46875	0.207635	0.790001	0.162659	0.727675	Homoserine O-succinyltransferase
EC:1.1.5.2	-0.67989	-0.588715	-1.17554	-0.690326	4.82725	-0.124087	0.440462	0.208269	0.790653	0.0768181	0.727675	Quinoprotein glucose dehydrogenase (PQQ, quinone)
EC:2.4.1.291	-0.602502	-0.556087	-0.846061	-0.180821	3.50002	-0.0459007	0.472222	0.208373	0.790192	0.260959	0.732492	4-alpha-N-acetylgalactosaminyltransferase
EC:3.1.3.18	9.41315	9.39407	9.50132	0.110984	1.1038	0.0994625	0.453179	0.208673	0.790001	0.179131	0.727675	Phosphoglycolate phosphatase
EC:3.7.1.17	-5.16862	-5.10168	-5.56562	-0.532331	4.62601	-0.0977149	0.449074	0.20903	0.804224	0.13694	0.732858	hydrolase
EC:4.1.1.48	7.55607	7.52605	7.72233	0.12466	1.20935	0.102241	0.459491	0.209052	0.790001	0.173158	0.727675	Indole-3-glycerol-phosphate synthase
EC:2.7.4.1	8.06206	8.03784	8.24947	0.108651	1.23278	0.0924657	0.468208	0.209627	0.790001	0.199668	0.727675	Polyphosphate kinase
EC:4.1.99.19	8.06726	8.04698	8.19484	0.143371	1.36212	0.108194	0.450231	0.21014	0.790001	0.177145	0.727675	2-iminoacetate synthase
EC:3.5.1.54	2.30241	2.31257	2.25935	-0.188501	2.76923	-0.0579339	0.471676	0.211071	0.790001	0.327677	0.74133	Allophanate hydrolase
EC:1.1.1.350	2.7103	2.68936	2.87057	0.18112	1.64044	0.100955	0.457176	0.212341	0.790001	0.219834	0.727675	Ureidoglycolate dehydrogenase (NAD(+))
EC:1.14.13.141	-6.21487	-6.14211	-6.67163	-0.806166	5.47393	-0.133042	0.43287	0.212584	0.808544	0.142467	0.733295	Cholest-4-en-3-one 26-monooxygenase
EC:5.3.3.4	-3.69273	-3.66443	-3.95093	-0.236355	3.1765	-0.0553019	0.462963	0.213273	0.7954	0.200423	0.728629	Muconolactone Delta-isomerase
EC:1.2.1.4	-2.95579	-2.87101	-3.42672	-0.582149	5.03437	-0.110026	0.457803	0.213413	0.796464	0.174597	0.729242	Aldehyde dehydrogenase (NADP(+))
EC:1.4.1.9	0.417753	0.486376	0.0122058	-0.484293	2.86859	-0.145644	0.425434	0.213975	0.790122	0.0307857	0.727675	Leucine dehydrogenase
EC:3.4.11.4	8.02705	8.00284	8.15219	0.108356	1.16664	0.096964	0.461272	0.214984	0.790001	0.172516	0.727675	Tripeptide aminopeptidase
EC:5.4.99.19	7.42105	7.40351	7.49998	0.0871792	1.08379	0.0716021	0.46875	0.215218	0.790001	0.170539	0.727675	16S rRNA pseudouridine(516) synthase
EC:2.5.1.105	6.32541	6.31346	6.45499	0.0531685	1.23555	0.0396229	0.479167	0.21542	0.790001	0.273232	0.727933	5'-phosphate synthase
EC:2.7.8.5	7.86756	7.85652	7.94265	0.0256647	1.02758	0.0306709	0.489017	0.215485	0.790001	0.192281	0.727675	CDP-diacylglycerol--glycerol-3-phosphate 3-phosphatidyltransferase
EC:2.7.6.1	8.37394	8.35608	8.49062	0.0922946	1.07475	0.0866148	0.46875	0.215487	0.790001	0.202792	0.727675	Ribose-phosphate diphosphokinase
EC:1.14.99.44	-0.381814	-0.381596	-0.385369	-0.347465	5.38774	-0.0615791	0.45896	0.217107	0.796386	0.249992	0.729198	Diapolycopene oxygenase
EC:2.5.1.6	8.38856	8.3686	8.4919	0.0831081	0.994242	0.0685713	0.46474	0.217319	0.790001	0.232048	0.727675	Methionine adenosyltransferase
EC:3.1.3.8	-3.06716	-3.11117	-2.75888	-0.49812	6.55993	-0.0668306	0.457803	0.218359	0.791373	0.270647	0.733059	3-phytase
EC:1.2.1.38	7.87405	7.86244	7.96326	0.136624	1.13337	0.123607	0.440462	0.218497	0.790001	0.201963	0.727675	N-acetyl-gamma-glutamyl-phosphate reductase
EC:4.3.1.7	5.35639	5.35958	5.34539	0.0746601	1.31834	0.0506335	0.472832	0.218686	0.790001	0.420536	0.781646	Ethanolamine ammonia-lyase
EC:1.1.2.3	-0.161474	-0.0765318	-0.545043	-0.41679	4.53957	-0.082432	0.460648	0.219211	0.790504	0.204733	0.727817	L-lactate dehydrogenase (cytochrome)
EC:6.1.1.7	8.60311	8.5684	8.72159	0.116492	1.0431	0.108946	0.454861	0.219296	0.790001	0.202684	0.727675	Alanine--tRNA ligase
EC:1.1.1.14	7.60255	7.60293	7.59981	0.0356767	1.1519	0.0266881	0.486705	0.219733	0.790001	0.351152	0.747027	L-iditol 2-dehydrogenase
EC:3.6.3.14	9.80598	9.77669	9.95916	0.0998424	1.1476	0.0845089	0.457176	0.219836	0.790001	0.182242	0.727675	H(+)-transporting two-sector ATPase
EC:3.5.1.116	-4.17605	-4.23679	-3.82325	0.530814	6.27615	0.077688	0.450231	0.220685	0.80197	0.248769	0.739563	Ureidoglycolate amidohydrolase
EC:1.14.14.12	-6.14464	-6.05051	-6.65285	-0.373975	4.69441	-0.0699015	0.460648	0.220824	0.811101	0.143548	0.744131	3-hydroxy-9,10-secoandrosta-1,3,5(10)-triene-9,17-dione monooxygenase
EC:1.7.99.1	7.87285	7.85294	8.00414	0.143358	1.17006	0.11278	0.447917	0.221096	0.790001	0.175439	0.727675	Hydroxylamine reductase
EC:1.1.1.4	3.22749	3.22353	3.26152	0.100309	1.21992	0.0710218	0.460116	0.221495	0.790001	0.336663	0.745798	(R,R)-butanediol dehydrogenase
EC:2.1.1.5	-6.52421	-6.45724	-6.89798	-0.605231	7.2031	-0.0877405	0.456647	0.222188	0.802446	0.256942	0.748909	Betaine--homocysteine S-methyltransferase
EC:4.1.1.50	5.64071	5.61926	5.71954	0.154158	1.12744	0.117295	0.445602	0.222488	0.790001	0.156407	0.727675	Adenosylmethionine decarboxylase
EC:3.5.1.101	-4.60977	-4.67498	-4.07886	0.481961	5.04919	0.0899217	0.456019	0.222502	0.806717	0.215781	0.737061	L-proline amide hydrolase
EC:4.1.99.20	-3.10672	-3.15315	-2.78314	0.341922	2.94825	0.115875	0.448555	0.223119	0.794717	0.100407	0.727675	3-amino-4-hydroxybenzoate synthase
EC:1.5.1.2	8.08601	8.06354	8.21307	0.0999165	1.06021	0.080301	0.46474	0.22318	0.790001	0.208241	0.727675	Pyrroline-5-carboxylate reductase
EC:5.3.1.24	7.56817	7.53817	7.74578	0.172523	1.18061	0.141684	0.435838	0.223633	0.790001	0.174468	0.727675	Phosphoribosylanthranilate isomerase
EC:2.7.13.3	10.6172	10.6008	10.7264	0.126369	1.12311	0.10615	0.456019	0.2237	0.790001	0.202319	0.727675	Histidine kinase
EC:2.1.1.113	2.14422	2.10149	2.38314	0.261667	1.85478	0.118856	0.452546	0.22389	0.790001	0.119847	0.727675	Site-specific DNA-methyltransferase (cytosine-N(4)-specific)
EC:6.1.1.14	8.26801	8.24398	8.34446	0.101818	1.04341	0.0972097	0.462428	0.224077	0.790001	0.190698	0.727675	Glycine--tRNA ligase
EC:2.7.1.113	-0.471925	-0.415512	-0.825454	-0.373583	3.25103	-0.0927999	0.446243	0.2242	0.790663	0.0304795	0.727675	Deoxyguanosine kinase
EC:3.5.1.28	9.58142	9.56748	9.683	0.0632713	1.09126	0.0528038	0.472222	0.224575	0.790001	0.254808	0.727675	N-acetylmuramoyl-L-alanine amidase
EC:2.1.1.44	-5.53723	-5.42659	-6.15126	-0.605025	5.03838	-0.107281	0.442775	0.224863	0.797156	0.140135	0.727675	L-histidine N(alpha)-methyltransferase
EC:1.1.1.57	5.59408	5.56264	5.72179	0.173257	1.34698	0.113069	0.457803	0.224869	0.790001	0.137363	0.727675	Fructuronate reductase
EC:1.1.1.339	3.27872	3.25025	3.4589	0.199487	1.60687	0.123	0.444444	0.225077	0.790001	0.0599418	0.727675	dTDP-6-deoxy-L-talose 4-dehydrogenase (NAD(+))
EC:2.7.1.43	-6.16725	-6.07572	-6.6248	-0.474774	5.39595	-0.0926909	0.460116	0.225771	0.804859	0.169594	0.736681	Glucuronokinase
EC:6.3.3.1	8.10593	8.08765	8.21414	0.105537	1.09685	0.0799169	0.452023	0.226094	0.790001	0.209079	0.727675	Phosphoribosylformylglycinamidine cyclo-ligase
EC:2.6.1.66	5.35838	5.34581	5.43603	0.129729	1.20968	0.0781728	0.452023	0.22621	0.790001	0.169192	0.727675	Valine--pyruvate transaminase
EC:2.3.1.54	8.78519	8.76692	8.91692	0.0777668	1.08361	0.0748931	0.466435	0.226372	0.790001	0.2136	0.727675	Formate C-acetyltransferase
EC:2.7.1.16	5.02171	5.00847	5.09806	0.152541	1.48893	0.102002	0.456647	0.226417	0.790001	0.24773	0.727692	Ribulokinase
EC:1.1.1.25	8.33229	8.31656	8.43929	0.0687414	1.03833	0.0656696	0.471676	0.228098	0.790001	0.199438	0.727675	Shikimate dehydrogenase
EC:2.1.1.195	7.1917	7.1851	7.22013	0.102446	1.21425	0.0784763	0.466435	0.228141	0.790001	0.286575	0.729837	Cobalt-precorrin-5B (C(1))-methyltransferase
EC:2.3.2.8	-3.10127	-3.1107	-2.96148	0.574263	5.34106	0.101081	0.462428	0.22864	0.790809	0.274763	0.738925	Arginyltransferase
EC:1.14.13.149	1.1244	1.182	0.876664	-0.233211	3.68308	-0.0430436	0.461806	0.229575	0.79185	0.201229	0.727675	Phenylacetyl-CoA 1,2-epoxidase
EC:1.5.1.34	3.10803	3.10076	3.20069	0.0434067	2.40577	0.0179306	0.492486	0.229582	0.790001	0.654716	0.893084	6,7-dihydropteridine reductase
EC:1.13.11.8	-5.22014	-5.09162	-5.80784	-0.812539	4.76754	-0.144956	0.4375	0.230665	0.801847	0.0951124	0.727781	Protocatechuate 4,5-dioxygenase
EC:5.3.1.4	7.10292	7.08114	7.20554	0.172291	1.25492	0.133407	0.435185	0.230781	0.790001	0.18865	0.727675	L-arabinose isomerase
EC:1.1.1.303	3.2268	3.2238	3.25746	0.0952537	1.21386	0.0778235	0.471676	0.230864	0.790001	0.349134	0.749073	Diacetyl reductase ((R)-acetoin forming)
EC:2.7.2.8	7.86494	7.85535	7.94822	0.079475	1.04861	0.067827	0.467052	0.231506	0.790001	0.221516	0.727675	Acetylglutamate kinase
EC:3.1.6.2	-6.03907	-6.10003	-5.70278	0.368851	3.513	0.0828567	0.451389	0.232465	0.802607	0.165394	0.733099	Steryl-sulfatase
EC:5.1.1.3	7.99589	7.97516	8.11774	0.11474	1.14063	0.104464	0.454861	0.233095	0.790001	0.18924	0.727675	Glutamate racemase
EC:2.7.8.7	6.33282	6.31628	6.41678	0.0899508	1.09162	0.0742215	0.462963	0.233394	0.790001	0.195973	0.727675	Holo-[acyl-carrier-protein] synthase
EC:3.1.3.48	9.11723	9.10128	9.21243	0.115323	1.11882	0.102201	0.45896	0.233431	0.790001	0.212675	0.727675	Protein-tyrosine-phosphatase
EC:1.3.1.98	8.15511	8.13137	8.27495	0.0563992	1.06801	0.0500019	0.479769	0.23385	0.790001	0.193729	0.727675	UDP-N-acetylmuramate dehydrogenase
EC:3.1.26.3	8.11555	8.09109	8.21789	0.105235	1.03766	0.0964475	0.460116	0.234285	0.790001	0.199976	0.727675	Ribonuclease III
EC:1.21.98.1	3.39009	3.39247	3.3749	-0.0948295	2.41859	-0.0236272	0.483796	0.234398	0.791926	0.966138	0.989522	Cyclic dehypoxanthinyl futalosine synthase
EC:2.4.2.28	3.89299	3.87904	3.97499	0.130256	1.45081	0.0749585	0.457803	0.234582	0.790001	0.23958	0.727738	S-methyl-5'-thioadenosine phosphorylase
EC:3.4.21.88	7.96437	7.93947	8.09058	0.136506	1.12291	0.119655	0.454335	0.234883	0.790001	0.143311	0.727675	Repressor LexA
EC:4.2.1.59	8.34191	8.32183	8.45547	0.117605	1.12213	0.095548	0.462428	0.235729	0.790001	0.198164	0.727675	3-hydroxyacyl-[acyl-carrier-protein] dehydratase
EC:4.2.1.151	3.37701	3.37701	3.37794	0.0050828	2.39845	0.00101368	0.498843	0.236125	0.790001	0.96123	0.989206	Chorismate dehydratase
EC:4.2.1.9	8.52946	8.49876	8.64837	0.0912058	1.05594	0.0836889	0.46412	0.236165	0.790001	0.225875	0.727675	Dihydroxy-acid dehydratase
EC:6.1.1.12	8.34296	8.32586	8.41672	0.113426	1.02858	0.118057	0.455491	0.236577	0.790001	0.240336	0.727675	Aspartate--tRNA ligase
EC:5.1.1.7	8.05512	8.03366	8.18934	0.0765353	1.20117	0.057448	0.471065	0.23658	0.790001	0.199301	0.727675	Diaminopimelate epimerase
EC:3.5.1.11	-0.0758324	-0.00247127	-0.437488	-0.372518	4.32419	-0.0789346	0.457803	0.237643	0.795533	0.0804863	0.727675	Penicillin amidase
EC:5.3.1.6	8.51982	8.50666	8.6137	0.0843204	1.09805	0.0688702	0.463584	0.238173	0.790001	0.222266	0.727675	Ribose-5-phosphate isomerase
EC:1.1.1.30	3.17685	3.19967	2.97758	-0.153543	1.61461	-0.0939998	0.46474	0.238309	0.790001	0.169378	0.727675	3-hydroxybutyrate dehydrogenase
EC:1.13.11.75	-4.71561	-4.65556	-5.20418	-0.550413	5.91933	-0.0890423	0.456019	0.238527	0.807695	0.199248	0.738256	All-trans-8'-apo-beta-carotenal 15,15'-oxygenase
EC:3.1.21.5	6.84752	6.8205	7.14672	0.123514	1.28825	0.102374	0.45896	0.238703	0.790001	0.10294	0.727675	Type III site-specific deoxyribonuclease
EC:1.10.9.1	-2.16153	-2.06682	-2.72614	-0.449035	5.86064	-0.0704835	0.467593	0.238818	0.797799	0.193221	0.72838	Plastoquinol--plastocyanin reductase
EC:1.1.1.320	0.922177	0.952761	0.605119	-0.409356	4.35725	-0.077918	0.452546	0.239098	0.790428	0.173713	0.727675	Benzil reductase ((S)-benzoin forming)
EC:1.13.11.5	-0.224669	-0.179022	-0.44185	-0.359541	4.87301	-0.0662032	0.457176	0.240794	0.791515	0.140187	0.727675	Homogentisate 1,2-dioxygenase
EC:2.3.1.235	-0.582356	-0.619409	-0.388629	0.336235	2.75644	0.0906343	0.453704	0.240954	0.790001	0.151878	0.727675	Tetracenomycin F2 synthase
EC:3.1.4.3	2.04448	2.02299	2.19021	0.160481	1.68889	0.0828623	0.457803	0.241467	0.790001	0.253925	0.729607	Phospholipase C
EC:2.5.1.31	8.15762	8.13399	8.24882	0.0949765	1.0112	0.0889753	0.466435	0.241975	0.790001	0.218501	0.727675	diphosphate specific)
EC:2.3.1.168	0.901068	0.923047	0.719829	-0.194416	2.01044	-0.0747551	0.455491	0.242098	0.790774	0.330828	0.751973	Dihydrolipoyllysine-residue (2-methylpropanoyl)transferase
EC:2.3.1.51	8.55613	8.53048	8.64437	0.140272	1.02035	0.120758	0.447917	0.243234	0.790001	0.21755	0.727675	1-acylglycerol-3-phosphate O-acyltransferase
EC:1.1.1.86	7.85425	7.8393	7.95877	0.0623176	1.10074	0.0557364	0.477457	0.243367	0.790001	0.222402	0.727675	Ketol-acid reductoisomerase (NADP(+))
EC:3.6.1.23	8.07526	8.06052	8.21154	0.119957	1.10372	0.103692	0.45896	0.243557	0.790001	0.200706	0.727675	dUTP diphosphatase
EC:3.4.21.116	6.96513	6.94289	7.045	0.0631142	1.11869	0.0633405	0.474537	0.243875	0.790001	0.23057	0.727675	SpoIVB peptidase
EC:2.7.7.56	4.81048	4.79354	4.96069	0.113834	1.07727	0.0846974	0.454861	0.243944	0.790001	0.178011	0.727675	tRNA nucleotidyltransferase
EC:3.6.3.3	8.40895	8.38744	8.52572	0.0778611	1.09137	0.0711954	0.468208	0.243982	0.790001	0.184195	0.727675	Cadmium-exporting ATPase
EC:2.4.1.211	6.28576	6.27332	6.3984	0.13694	1.47064	0.0895188	0.453704	0.244384	0.790001	0.236586	0.727817	1,3-beta-galactosyl-N-acetylhexosamine phosphorylase
EC:2.1.1.177	8.14202	8.12117	8.22484	0.0958449	1.06682	0.0918888	0.462963	0.24467	0.790001	0.223864	0.727675	23S rRNA (pseudouridine(1915)-N(3))-methyltransferase
EC:1.20.4.1	7.83959	7.82926	8.01468	0.0773558	1.10771	0.057778	0.475145	0.244677	0.790001	0.159441	0.727675	Arsenate reductase (glutaredoxin)
EC:5.1.3.4	7.6403	7.61841	7.77063	0.0923653	1.20736	0.0768648	0.46412	0.24473	0.790001	0.181482	0.727675	L-ribulose-5-phosphate 4-epimerase
EC:3.6.3.5	8.4077	8.38587	8.52462	0.110225	1.09805	0.0874655	0.469364	0.244898	0.790001	0.183193	0.727675	Zinc-exporting ATPase
EC:5.1.3.1	8.38306	8.34937	8.53193	0.0580416	1.08547	0.0540387	0.476301	0.246618	0.790001	0.213303	0.727675	Ribulose-phosphate 3-epimerase
EC:1.17.1.8	8.17412	8.15434	8.2495	0.104906	1.05526	0.0951185	0.449711	0.247094	0.790001	0.222385	0.727675	4-hydroxy-tetrahydrodipicolinate reductase
EC:2.7.7.60	8.54395	8.52067	8.68566	0.11174	1.10768	0.0895518	0.452023	0.247101	0.790001	0.189491	0.727675	2-C-methyl-D-erythritol 4-phosphate cytidylyltransferase
EC:6.3.2.13	8.23622	8.21348	8.32817	0.0862003	1.09126	0.0787532	0.469364	0.247473	0.790001	0.236865	0.727675	UDP-N-acetylmuramoyl-L-alanyl-D-glutamate--2,6-diaminopimelate ligase
EC:1.5.1.3	7.77794	7.76222	7.86811	0.0923667	1.18713	0.0745593	0.47338	0.24752	0.790001	0.26074	0.727886	Dihydrofolate reductase
EC:1.17.1.2	8.15546	8.13616	8.25885	0.0684788	1.09191	0.057921	0.475694	0.247549	0.790001	0.210315	0.727675	4-hydroxy-3-methylbut-2-enyl diphosphate reductase
EC:1.8.1.9	8.8615	8.84935	8.91818	0.0932503	1.04091	0.0814087	0.461806	0.247748	0.790001	0.211081	0.727675	Thioredoxin-disulfide reductase
EC:3.5.99.5	-4.32561	-4.25705	-4.79937	-0.481214	5.17913	-0.0854791	0.460648	0.249097	0.809696	0.248135	0.743141	2-aminomuconate deaminase
EC:1.1.1.243	-7.11237	-7.0454	-7.42934	-0.444425	5.04106	-0.0786207	0.452023	0.249253	0.815271	0.219476	0.756194	Carveol dehydrogenase
EC:2.8.3.15	-5.11545	-5.00702	-5.80658	-0.54734	5.1213	-0.101779	0.452546	0.250071	0.816742	0.139491	0.733016	Succinyl-CoA:(R)-benzylsuccinate CoA-transferase
EC:3.5.1.103	-4.81489	-4.73369	-5.40918	-0.573549	4.83687	-0.109724	0.435185	0.250075	0.817094	0.127004	0.730418	deacetylase
EC:2.1.1.193	7.9638	7.94059	8.07697	0.128585	1.07209	0.106454	0.457803	0.250218	0.790001	0.200926	0.727675	16S rRNA (uracil(1498)-N(3))-methyltransferase
EC:3.2.1.65	3.07699	3.05916	3.16541	0.208536	2.17903	0.0919454	0.459491	0.250335	0.790001	0.256534	0.728306	Levanase
EC:4.2.1.45	6.25714	6.25027	6.30786	0.0378371	1.21545	0.0337586	0.484954	0.250816	0.790001	0.309558	0.734984	CDP-glucose 4,6-dehydratase
EC:4.4.1.14	-0.856984	-0.879009	-0.630986	0.120811	2.0991	0.0572946	0.465278	0.251223	0.790319	0.249799	0.729463	1-aminocyclopropane-1-carboxylate synthase
EC:2.7.7.6	10.0059	9.98626	10.1123	0.0707754	1.06164	0.0575878	0.466435	0.251826	0.790001	0.218032	0.727675	DNA-directed RNA polymerase
EC:6.3.2.6	8.1463	8.1185	8.25256	0.0644446	1.07342	0.0683525	0.472222	0.251862	0.790001	0.217078	0.727675	Phosphoribosylaminoimidazolesuccinocarboxamide synthase
EC:3.2.1.10	7.24916	7.22517	7.35379	0.151229	1.47624	0.0929409	0.454861	0.252	0.790001	0.24677	0.727675	Oligo-1,6-glucosidase
EC:2.2.1.7	8.58459	8.56038	8.67892	0.0998011	1.18648	0.0756999	0.460648	0.252092	0.790001	0.245918	0.727675	1-deoxy-D-xylulose-5-phosphate synthase
EC:1.13.12.16	3.35938	3.33276	3.45838	0.15892	1.66884	0.0909532	0.451389	0.252965	0.790001	0.204045	0.727675	Nitronate monooxygenase
EC:4.1.2.5	7.64693	7.62832	7.76256	0.101452	1.28534	0.0733413	0.46474	0.2536	0.790001	0.212314	0.727675	L-threonine aldolase
EC:5.99.1.3	9.78432	9.76529	9.85182	0.112292	1.02311	0.0962416	0.458333	0.253841	0.790001	0.23804	0.727675	DNA topoisomerase (ATP-hydrolyzing)
EC:2.6.1.98	-2.45447	-2.3993	-2.70506	-0.340319	2.91454	-0.0995831	0.451389	0.255003	0.804322	0.112296	0.727995	UDP-2-acetamido-2-deoxy-ribo-hexuluronate aminotransferase
EC:1.13.11.27	0.0160464	0.0838703	-0.280169	-0.415066	4.47293	-0.0704985	0.447917	0.255479	0.796274	0.121441	0.727675	4-hydroxyphenylpyruvate dioxygenase
EC:5.3.1.1	8.31379	8.29104	8.44392	0.0841852	1.01412	0.0618297	0.472222	0.255626	0.790001	0.218613	0.727675	Triose-phosphate isomerase
EC:3.2.1.97	3.44889	3.43658	3.53491	0.125988	2.00457	0.055794	0.478009	0.255781	0.790001	0.269677	0.72875	Endo-alpha-N-acetylgalactosaminidase
EC:1.4.1.24	0.0575581	-0.0189352	0.461984	0.285001	2.97407	0.0829745	0.450867	0.255926	0.794837	0.0893218	0.727675	3-dehydroquinate synthase II
EC:2.1.1.144	4.01728	4.01435	4.05556	0.0994134	1.51909	0.0557218	0.474537	0.255949	0.790001	0.502743	0.822514	Trans-aconitate 2-methyltransferase
EC:2.4.1.161	-6.40876	-6.32483	-6.79225	-0.607975	5.69267	-0.0957894	0.451389	0.256479	0.800504	0.263976	0.751802	Oligosaccharide 4-alpha-D-glucosyltransferase
EC:6.3.4.13	8.15808	8.13124	8.25984	0.078892	1.07331	0.074394	0.471065	0.256577	0.790001	0.222639	0.727675	Phosphoribosylamine--glycine ligase
EC:2.7.1.40	8.1639	8.14131	8.27442	0.120125	1.09215	0.0994488	0.448555	0.256998	0.790001	0.212739	0.727675	Pyruvate kinase
EC:3.1.11.2	8.06198	8.04478	8.16641	0.097505	1.09669	0.072103	0.46412	0.257038	0.790001	0.18268	0.727675	Exodeoxyribonuclease III
EC:3.5.1.88	8.63906	8.62699	8.71819	0.0673732	0.975731	0.0678452	0.471676	0.257096	0.790001	0.236454	0.727675	Peptide deformylase
EC:4.2.1.3	8.06286	8.03692	8.19298	0.113311	1.11056	0.110408	0.453179	0.258493	0.790001	0.184509	0.727675	Aconitate hydratase
EC:6.3.4.5	8.03343	8.01337	8.1472	0.15476	1.08015	0.142222	0.452546	0.258626	0.790001	0.224759	0.727675	Argininosuccinate synthase
EC:1.18.1.2	7.55625	7.53751	7.65209	0.0894799	0.994296	0.0939559	0.460648	0.258764	0.790001	0.189644	0.727675	Ferredoxin--NADP(+) reductase
EC:4.1.2.13	9.02947	9.00327	9.14059	0.129949	1.10224	0.110743	0.446759	0.25907	0.790001	0.226464	0.727675	Fructose-bisphosphate aldolase
EC:5.4.99.16	5.41566	5.39824	5.49935	0.0816937	1.54632	0.0440873	0.478613	0.259162	0.790001	0.223718	0.727675	Maltose alpha-D-glucosyltransferase
EC:1.1.1.81	5.50968	5.47598	5.65958	0.157122	1.30265	0.101375	0.446243	0.259357	0.790001	0.146004	0.727675	Hydroxypyruvate reductase
EC:3.1.3.70	-1.05014	-0.971104	-1.41201	-0.557465	5.11559	-0.0952888	0.448555	0.259769	0.798085	0.123495	0.727675	Mannosyl-3-phosphoglycerate phosphatase
EC:3.5.1.56	-5.88249	-5.81006	-6.28823	-0.488591	6.95745	-0.0623634	0.462963	0.260062	0.810531	0.296598	0.764798	N,N-dimethylformamidase
EC:1.2.1.12	8.24513	8.22778	8.31405	0.0863398	1.00851	0.0697365	0.462963	0.260211	0.790001	0.233008	0.727675	Glyceraldehyde-3-phosphate dehydrogenase (phosphorylating)
EC:4.4.1.21	7.51935	7.49071	7.64477	0.136681	1.20427	0.0905708	0.454861	0.260274	0.790001	0.171984	0.727675	S-ribosylhomocysteine lyase
EC:2.4.2.17	7.86453	7.84225	7.97783	0.0957651	1.08128	0.0847362	0.463584	0.26064	0.790001	0.231183	0.727675	ATP phosphoribosyltransferase
EC:3.2.1.37	6.25673	6.24277	6.47629	0.159788	1.50277	0.105071	0.456019	0.260685	0.790001	0.257917	0.727675	Xylan 1,4-beta-xylosidase
EC:6.1.1.16	8.20766	8.18665	8.28963	0.0717806	1.04671	0.0677882	0.472832	0.26086	0.790001	0.226982	0.727675	Cysteine--tRNA ligase
EC:3.6.3.54	7.09845	7.08683	7.15554	0.0755242	0.903705	0.0725244	0.467593	0.26113	0.790001	0.215004	0.727675	Cu(+) exporting ATPase
EC:2.8.4.3	8.1303	8.10775	8.23877	0.0651155	1.07852	0.0509296	0.471676	0.261519	0.790001	0.2228	0.727675	tRNA-2-methylthio-N(6)-dimethylallyladenosine synthase
EC:3.4.21.92	8.35505	8.34288	8.43216	0.0777907	0.989418	0.0678591	0.467593	0.261764	0.790001	0.226064	0.727675	Endopeptidase Clp
EC:3.1.1.74	-6.96978	-6.90925	-7.32014	-0.747385	6.4175	-0.107689	0.453179	0.261793	0.817262	0.226004	0.750008	Cutinase
EC:3.7.1.13	-7.24422	-7.17196	-7.57202	-0.424183	5.17158	-0.0801646	0.47052	0.261871	0.809589	0.198453	0.738324	2-hydroxy-6-oxo-6-(2-aminophenyl)hexa-2,4-dienoate hydrolase
EC:5.1.3.30	5.31074	5.30816	5.35704	0.120537	1.34752	0.088239	0.462963	0.26202	0.790001	0.270935	0.728405	D-psicose 3-epimerase
EC:1.1.1.203	-4.09819	-3.99409	-4.61612	-0.434243	4.7461	-0.0745703	0.442775	0.262085	0.803669	0.156921	0.728536	Uronate dehydrogenase
EC:3.6.3.31	7.74867	7.7258	7.86055	0.0870728	1.19145	0.0720833	0.475694	0.262339	0.790001	0.266927	0.727926	Polyamine-transporting ATPase
EC:5.1.3.31	5.31138	5.30742	5.35661	0.0831237	1.37965	0.058639	0.472832	0.262384	0.790001	0.267137	0.72792	D-tagatose 3-epimerase
EC:3.5.4.26	7.52589	7.50981	7.57633	0.0523909	1.30263	0.04021	0.480324	0.262394	0.790001	0.24071	0.727675	Diaminohydroxyphosphoribosylaminopyrimidine deaminase
EC:1.17.7.1	8.0917	8.06956	8.18447	0.0504105	1.0814	0.043165	0.479769	0.262602	0.790001	0.216131	0.727675	(E)-4-hydroxy-3-methylbut-2-enyl-diphosphate synthase (ferredoxin)
EC:4.1.2.20	4.81931	4.81553	4.8403	0.0358086	1.21452	0.0320053	0.485549	0.262933	0.790001	0.332664	0.741961	2-dehydro-3-deoxyglucarate aldolase
EC:4.3.2.3	3.053	3.02703	3.20254	0.233573	2.14695	0.0987764	0.455491	0.262983	0.790001	0.299908	0.733711	Ureidoglycolate lyase
EC:2.5.1.49	8.90754	8.8838	9.00655	0.113167	1.13682	0.0871952	0.451389	0.263014	0.790001	0.243309	0.727675	O-acetylhomoserine aminocarboxypropyltransferase
EC:2.7.8.26	7.54234	7.51546	7.60634	0.0583799	1.19718	0.047415	0.480925	0.263412	0.790001	0.232615	0.727675	Adenosylcobinamide-GDP ribazoletransferase
EC:1.17.7.3	8.09181	8.06815	8.18863	0.13041	1.07759	0.120136	0.450867	0.263448	0.790001	0.216684	0.727675	(E)-4-hydroxy-3-methylbut-2-enyl-diphosphate synthase (flavodoxin)
EC:4.2.1.147	-5.36362	-5.27688	-5.86535	-0.446663	5.79822	-0.0739346	0.46474	0.263567	0.813096	0.1911	0.741442	5,6,7,8-tetrahydromethanopterin hydro-lyase
EC:3.6.1.27	9.14078	9.12724	9.26917	0.0981055	1.03848	0.0869938	0.457176	0.264153	0.790001	0.218278	0.727675	Undecaprenyl-diphosphate phosphatase
EC:3.5.4.19	7.98729	7.96661	8.12248	0.110191	1.05497	0.0935324	0.463584	0.264414	0.790001	0.234711	0.727675	Phosphoribosyl-AMP cyclohydrolase
EC:1.14.15.3	-3.54783	-3.48811	-3.94187	-0.401314	4.80636	-0.0807061	0.46412	0.264492	0.803711	0.170035	0.727891	Alkane 1-monooxygenase
EC:3.5.5.1	3.44066	3.42344	3.57371	0.166231	1.45331	0.111804	0.446759	0.264594	0.790001	0.205198	0.727675	Nitrilase
EC:2.1.1.35	1.21173	1.21076	1.21257	0.0419539	2.76988	0.0128318	0.493056	0.264601	0.790504	0.654718	0.892727	tRNA (uracil(54)-C(5))-methyltransferase
EC:5.3.1.9	8.36722	8.35345	8.44271	0.126984	1.09779	0.114352	0.455491	0.26476	0.790001	0.229794	0.727675	Glucose-6-phosphate isomerase
EC:1.5.1.20	7.99432	7.97239	8.11469	0.0676672	1.20466	0.0594446	0.472832	0.264782	0.790001	0.235648	0.727675	Methylenetetrahydrofolate reductase (NAD(P)H)
EC:6.3.5.4	8.45379	8.43472	8.58907	0.0775843	1.1294	0.0739708	0.468208	0.264983	0.790001	0.230986	0.727675	Asparagine synthase (glutamine-hydrolyzing)
EC:6.1.1.21	8.15244	8.12891	8.25215	0.0615333	1.05552	0.0463885	0.476852	0.264985	0.790001	0.211236	0.727675	Histidine--tRNA ligase
EC:4.2.1.33	9.2641	9.24522	9.37468	0.081703	1.08133	0.0817279	0.472222	0.265291	0.790001	0.239999	0.727675	3-isopropylmalate dehydratase
EC:3.6.1.22	7.50288	7.48188	7.6555	0.112384	1.31137	0.0709145	0.465896	0.265597	0.790001	0.212123	0.727675	NAD(+) diphosphatase
EC:3.1.26.11	7.98379	7.96253	8.05761	0.0985242	1.31537	0.0761387	0.465896	0.265775	0.790001	0.200602	0.727675	Ribonuclease Z
EC:2.1.1.170	8.06501	8.04156	8.16367	0.0826882	1.06868	0.0857385	0.466435	0.266292	0.790001	0.216084	0.727675	16S rRNA (guanine(527)-N(7))-methyltransferase
EC:5.4.99.18	8.08659	8.06025	8.19018	0.0838985	1.06952	0.0787223	0.46474	0.266435	0.790001	0.224028	0.727675	5-(carboxyamino)imidazole ribonucleotide mutase
EC:4.2.1.35	9.26333	9.2433	9.37713	0.112891	1.07213	0.101349	0.445602	0.266468	0.790001	0.241049	0.727675	(R)-2-methylmalate dehydratase
EC:6.3.4.3	8.04005	8.01225	8.21056	0.108509	1.16089	0.0786853	0.461806	0.266566	0.790001	0.222354	0.727675	Formate--tetrahydrofolate ligase
EC:1.1.1.132	1.49731	1.53528	1.36314	-0.201952	4.1966	-0.0422724	0.475145	0.267098	0.790905	0.443945	0.794457	GDP-mannose 6-dehydrogenase
EC:1.3.1.14	7.98771	7.96417	8.0987	0.065113	1.12474	0.0538501	0.475145	0.267395	0.790001	0.239101	0.727675	Dihydroorotate dehydrogenase (NAD(+))
EC:3.6.3.25	5.72032	5.69544	5.86726	0.0557577	1.47877	0.0310145	0.484393	0.267469	0.790001	0.2054	0.727675	Sulfate-transporting ATPase
EC:4.1.3.42	7.75112	7.72521	7.85556	0.0923061	1.09608	0.089486	0.462963	0.267654	0.790001	0.244165	0.727675	(4S)-4-hydroxy-2-oxoglutarate aldolase
EC:4.1.1.98	6.54524	6.52709	6.67861	0.0892675	0.969339	0.0758837	0.459491	0.267944	0.790001	0.225775	0.727675	4-hydroxy-3-polyprenylbenzoate decarboxylase
EC:2.7.4.26	-5.73458	-5.6222	-6.34479	-0.50993	6.32437	-0.0717565	0.46875	0.268321	0.815566	0.195058	0.743274	Isopentenyl phosphate kinase
EC:1.1.1.85	8.05048	8.0325	8.17245	0.0886722	1.08363	0.0873473	0.467052	0.268687	0.790001	0.239811	0.727675	3-isopropylmalate dehydrogenase
EC:2.1.1.132	7.50485	7.49578	7.52811	0.0387242	1.20887	0.0308547	0.480324	0.269204	0.790001	0.321789	0.737743	Precorrin-6B C(5,15)-methyltransferase (decarboxylating)
EC:1.1.1.374	-0.723126	-0.729734	-0.69255	0.0899718	1.77499	0.0468357	0.476852	0.26922	0.794774	0.503029	0.824092	UDP-N-acetylglucosamine 3-dehydrogenase
EC:2.8.4.4	8.05911	8.03623	8.1626	0.121634	1.08008	0.114347	0.457803	0.269404	0.790001	0.230009	0.727675	[Ribosomal protein S12] (aspartate(89)-C(3))-methylthiotransferase
EC:4.2.3.1	8.21525	8.19724	8.34521	0.0830242	1.03732	0.0744239	0.465896	0.269584	0.790001	0.236167	0.727675	Threonine synthase
EC:3.4.25.1	-2.95979	-2.84195	-3.56639	-0.590523	5.7827	-0.0962911	0.458333	0.269713	0.803992	0.159986	0.728211	Proteasome endopeptidase complex
EC:2.7.8.34	-4.36167	-4.30159	-4.86306	-0.412366	5.27649	-0.0761164	0.46474	0.269733	0.809035	0.164326	0.727819	CDP-L-myo-inositol myo-inositolphosphotransferase
EC:2.5.1.9	7.56704	7.54652	7.64532	0.132014	1.21687	0.113078	0.455491	0.269935	0.790001	0.242955	0.727675	Riboflavin synthase
EC:2.1.1.79	4.78511	4.7728	4.86716	0.129998	1.36236	0.0828634	0.461272	0.270221	0.790001	0.330801	0.739865	Cyclopropane-fatty-acyl-phospholipid synthase
EC:4.3.1.1	7.12021	7.09801	7.20043	0.127633	1.36373	0.0893087	0.46474	0.270308	0.790001	0.271382	0.727972	Aspartate ammonia-lyase
EC:2.6.1.37	5.72691	5.70354	5.88579	0.164713	1.62333	0.0982615	0.459491	0.270313	0.790001	0.216046	0.727675	2-aminoethylphosphonate--pyruvate transaminase
EC:2.7.11.1	9.63394	9.61224	9.7259	0.0634736	1.10323	0.0691278	0.475694	0.271072	0.790001	0.221581	0.727675	Non-specific serine/threonine protein kinase
EC:1.1.1.205	8.20324	8.1823	8.30783	0.108932	1.12158	0.0939263	0.456019	0.271181	0.790001	0.225223	0.727675	IMP dehydrogenase
EC:5.3.1.22	4.64643	4.63684	4.69441	0.0760582	1.3247	0.0419556	0.475694	0.271257	0.790001	0.371655	0.757021	Hydroxypyruvate isomerase
EC:4.2.99.18	8.86127	8.84497	8.93815	0.0954251	0.990436	0.104686	0.452546	0.271474	0.790001	0.246051	0.727675	DNA-(apurinic or apyrimidinic site) lyase
EC:3.5.4.3	6.15816	6.14404	6.24539	0.112035	1.09865	0.0963438	0.458333	0.272004	0.790001	0.250774	0.727817	Guanine deaminase
EC:3.4.15.1	-4.38392	-4.33683	-4.77154	-0.185131	5.47481	-0.0296588	0.484393	0.272115	0.800458	0.351705	0.756811	Peptidyl-dipeptidase A
EC:3.5.3.12	5.66832	5.64796	5.78707	0.113429	1.18265	0.0867504	0.461806	0.272476	0.790001	0.215407	0.727675	Agmatine deiminase
EC:1.2.99.5	3.76017	3.73708	3.87809	0.0982838	1.2548	0.0673146	0.471065	0.272619	0.790001	0.374632	0.758398	Formylmethanofuran dehydrogenase
EC:2.7.4.22	8.11804	8.09588	8.21217	0.114373	1.08902	0.0955026	0.467593	0.272773	0.790001	0.220767	0.727675	UMP kinase
EC:2.1.3.2	8.10609	8.08784	8.22379	0.081628	1.0909	0.0870533	0.467593	0.272984	0.790001	0.229024	0.727675	Aspartate carbamoyltransferase
EC:2.5.1.1	8.10746	8.08431	8.20679	0.115522	1.06113	0.0973069	0.453704	0.273167	0.790001	0.235659	0.727675	Dimethylallyltranstransferase
EC:2.4.2.9	8.19593	8.17311	8.29395	0.0859883	1.03418	0.0781982	0.461806	0.273293	0.790001	0.214892	0.727675	Uracil phosphoribosyltransferase
EC:2.1.1.33	8.05262	8.02951	8.15624	0.0662863	1.10837	0.0542733	0.472832	0.273993	0.790001	0.22647	0.727675	tRNA (guanine(46)-N(7))-methyltransferase
EC:4.1.1.23	8.09535	8.07495	8.19561	0.0684158	1.07368	0.0516732	0.482639	0.274317	0.790001	0.231983	0.727675	Orotidine-5'-phosphate decarboxylase
EC:2.5.1.10	8.10897	8.08571	8.20529	0.068781	1.05268	0.0650533	0.469364	0.274639	0.790001	0.23759	0.727675	(2E,6E)-farnesyl diphosphate synthase
EC:2.3.1.122	-6.91495	-6.8504	-7.30185	-0.574819	6.75208	-0.0770827	0.460116	0.27477	0.809546	0.276373	0.760229	Trehalose O-mycolyltransferase
EC:3.4.13.21	6.17669	6.15322	6.29425	0.103867	1.20697	0.0907026	0.461806	0.275141	0.790001	0.21258	0.727675	Dipeptidase E
EC:2.4.2.21	7.54461	7.51838	7.64514	0.0739193	1.2183	0.0535578	0.469907	0.275219	0.790001	0.222701	0.727675	Nicotinate-nucleotide--dimethylbenzimidazole phosphoribosyltransferase
EC:2.7.7.3	8.11725	8.09548	8.2167	0.0465246	1.04861	0.0355092	0.479769	0.275746	0.790001	0.236145	0.727675	Pantetheine-phosphate adenylyltransferase
EC:1.5.1.5	8.16498	8.14779	8.24985	0.0784236	1.09039	0.0812518	0.469907	0.276021	0.790001	0.229144	0.727675	Methylenetetrahydrofolate dehydrogenase (NADP(+))
EC:4.1.1.2	-1.76998	-1.75003	-1.90129	-0.279828	3.36241	-0.060927	0.467593	0.276131	0.805337	0.115143	0.727675	Oxalate decarboxylase
EC:2.7.7.23	6.98562	6.97027	7.07464	0.0943047	0.924804	0.0979196	0.46474	0.276454	0.790001	0.177309	0.727675	UDP-N-acetylglucosamine diphosphorylase
EC:2.3.1.189	-2.35311	-2.34394	-2.44219	-0.15952	2.9667	-0.0403649	0.47052	0.276565	0.807073	0.235891	0.736082	Mycothiol synthase
EC:2.7.7.87	8.13827	8.11659	8.22549	0.058982	1.02883	0.044228	0.482639	0.276787	0.790001	0.231284	0.727675	L-threonylcarbamoyladenylate synthase
EC:6.3.5.1	8.06544	8.04329	8.17469	0.0626368	1.13762	0.0547664	0.478009	0.276858	0.790001	0.255022	0.727675	NAD(+) synthase (glutamine-hydrolyzing)
EC:2.6.1.1	8.32937	8.31219	8.4614	0.0489828	1.24884	0.0361511	0.480324	0.276996	0.790001	0.268582	0.727834	Aspartate transaminase
EC:3.5.4.9	8.16292	8.14836	8.24854	0.0629164	1.0494	0.054434	0.476301	0.277106	0.790001	0.229199	0.727675	Methenyltetrahydrofolate cyclohydrolase
EC:4.3.2.2	8.14028	8.12047	8.22655	0.0748432	1.07949	0.0703929	0.46474	0.277244	0.790001	0.231079	0.727675	Adenylosuccinate lyase
EC:4.2.1.20	9.08314	9.06608	9.20475	0.112007	1.17276	0.0923009	0.465896	0.277288	0.790001	0.244488	0.727675	Tryptophan synthase
EC:4.3.1.29	1.096	1.09467	1.10806	0.0848003	1.7156	0.0542584	0.477457	0.277512	0.79185	0.440049	0.792155	D-glucosaminate-6-phosphate ammonia lyase
EC:1.1.1.141	-7.72241	-7.76305	-7.47261	0.283777	4.22711	0.0566372	0.462963	0.277643	0.811418	0.260473	0.761594	15-hydroxyprostaglandin dehydrogenase (NAD(+))
EC:3.5.1.105	3.2876	3.27404	3.48058	0.0856963	1.69554	0.0532744	0.481481	0.277691	0.790001	0.394715	0.767093	Chitin disaccharide deacetylase
EC:6.1.1.9	8.21368	8.19784	8.30207	0.0843374	1.06914	0.0767479	0.46875	0.278248	0.790001	0.2456	0.727675	Valine--tRNA ligase
EC:6.3.2.8	8.11767	8.09295	8.21609	0.114603	1.03408	0.102201	0.453704	0.278278	0.790001	0.224957	0.727675	UDP-N-acetylmuramate--L-alanine ligase
EC:4.1.2.14	7.75816	7.73635	7.87918	0.10911	1.09759	0.0979915	0.459491	0.278317	0.790001	0.252349	0.727675	2-dehydro-3-deoxy-phosphogluconate aldolase
EC:3.2.1.135	-1.83117	-1.84492	-1.76821	-0.0525202	3.17993	-0.0106825	0.490173	0.27832	0.795316	0.727032	0.918258	Neopullulanase
EC:1.14.11.18	-3.49274	-3.39118	-4.04845	-0.527325	6.32953	-0.0726563	0.457803	0.278376	0.79949	0.185504	0.727675	Phytanoyl-CoA dioxygenase
EC:2.7.1.72	-0.776316	-0.719786	-1.16431	-0.449747	4.27374	-0.0865266	0.447399	0.278547	0.796142	0.135971	0.727675	Streptomycin 6-kinase
EC:2.4.1.212	3.7047	3.68122	3.85939	0.179058	1.44114	0.105247	0.452546	0.278701	0.790001	0.19889	0.727675	Hyaluronan synthase
EC:4.1.3.27	8.57548	8.55032	8.71583	0.106697	1.16961	0.0957651	0.466435	0.279662	0.790001	0.237184	0.727675	Anthranilate synthase
EC:1.1.1.94	8.09843	8.07679	8.20019	0.0829355	1.06347	0.0805949	0.462963	0.279685	0.790001	0.238812	0.727675	Glycerol-3-phosphate dehydrogenase (NAD(P)(+))
EC:4.2.1.53	6.55833	6.53669	6.66634	0.0657801	1.19665	0.0526654	0.472222	0.280092	0.790001	0.211797	0.727675	Oleate hydratase
EC:3.1.13.3	8.05833	8.03821	8.14584	0.0916379	1.08758	0.0871579	0.469907	0.280188	0.790001	0.267388	0.727934	Oligonucleotidase
EC:2.5.1.79	-8.58955	-8.61961	-8.41619	0.278664	4.20391	0.0516576	0.472222	0.280343	0.816224	0.326491	0.787206	Thermospermine synthase
EC:6.1.1.10	8.38814	8.37429	8.46988	0.0837885	1.06558	0.0736441	0.458333	0.281201	0.790001	0.279044	0.728232	Methionine--tRNA ligase
EC:3.5.2.3	8.20447	8.1826	8.3202	0.0702911	1.01108	0.063601	0.471676	0.28156	0.790001	0.228808	0.727675	Dihydroorotase
EC:2.4.1.56	-4.94113	-4.9686	-4.76556	0.35386	4.16305	0.0719637	0.46474	0.281715	0.821557	0.260738	0.751298	Lipopolysaccharide N-acetylglucosaminyltransferase
EC:2.3.1.5	-7.17195	-7.13133	-7.41776	-0.53684	5.11052	-0.0882925	0.446759	0.281766	0.815962	0.217842	0.748303	Arylamine N-acetyltransferase
EC:1.2.1.3	6.47729	6.46608	6.56011	0.080096	0.957958	0.085738	0.462428	0.281855	0.790001	0.24247	0.727675	Aldehyde dehydrogenase (NAD(+))
EC:2.1.1.297	8.12135	8.10102	8.21371	0.0818233	1.08914	0.0834517	0.46875	0.281931	0.790001	0.245612	0.727675	Peptide chain release factor N(5)-glutamine methyltransferase
EC:5.4.99.23	9.40618	9.38269	9.52027	0.10001	1.12865	0.0946753	0.460648	0.281955	0.790001	0.237496	0.727675	23S rRNA pseudouridine(1911/1915/1917) synthase
EC:4.6.1.12	8.11311	8.08806	8.21088	0.0950637	1.06577	0.0787352	0.467052	0.282318	0.790001	0.233022	0.727675	2-C-methyl-D-erythritol 2,4-cyclodiphosphate synthase
EC:6.1.1.6	8.21798	8.19966	8.31607	0.125646	1.09326	0.107772	0.451389	0.282407	0.790001	0.231811	0.727675	Lysine--tRNA ligase
EC:1.2.7.4	5.0457	5.03742	5.10182	0.0503342	1.31928	0.0386133	0.482639	0.282486	0.790001	0.426433	0.782003	Carbon-monoxide dehydrogenase (ferredoxin)
EC:3.4.24.78	6.97369	6.9482	7.07206	0.055857	1.12295	0.043818	0.476852	0.282548	0.790001	0.230156	0.727675	GPR endopeptidase
EC:2.6.1.109	-2.32397	-2.30347	-2.46743	-0.536864	5.61924	-0.0845283	0.463584	0.28327	0.800778	0.196249	0.730489	8-amino-3,8-dideoxy-alpha-D-manno-octulosonate transaminase
EC:3.5.4.12	8.05748	8.03254	8.14023	0.0652462	1.07346	0.0657919	0.469907	0.283818	0.790001	0.261801	0.727792	dCMP deaminase
EC:6.1.1.19	8.19041	8.16918	8.2812	0.0843731	1.05424	0.0635287	0.469907	0.284499	0.790001	0.227804	0.727675	Arginine--tRNA ligase
EC:4.2.1.7	7.5849	7.55708	7.73684	0.0879682	1.22563	0.0708099	0.471065	0.284582	0.790001	0.247691	0.727675	Altronate dehydratase
EC:1.13.11.2	0.742695	0.760281	0.636309	-0.151455	2.41055	-0.0541812	0.475694	0.284731	0.794068	0.243058	0.729388	Catechol 2,3-dioxygenase
EC:2.5.1.78	7.60284	7.58771	7.67178	0.0791977	1.20521	0.0606684	0.476852	0.284979	0.790001	0.252361	0.727675	6,7-dimethyl-8-ribityllumazine synthase
EC:1.1.1.306	-6.04072	-5.97822	-6.44412	-0.523451	4.4652	-0.0962597	0.445087	0.285442	0.821609	0.164992	0.73394	S-(hydroxymethyl)mycothiol dehydrogenase
EC:1.1.1.137	2.04357	2.02359	2.1697	0.0848033	1.70329	0.0549189	0.471065	0.285508	0.790793	0.282531	0.732492	Ribitol-5-phosphate 2-dehydrogenase
EC:3.1.21.1	2.62414	2.58581	2.88298	0.223235	2.49772	0.0623316	0.456019	0.285925	0.793854	0.197359	0.727675	Deoxyribonuclease I
EC:2.1.1.182	8.09163	8.06813	8.18892	0.0500424	1.01623	0.0455899	0.481481	0.286053	0.790001	0.244796	0.727675	16S rRNA (adenine(1518)-N(6)/adenine(1519)-N(6))-dimethyltransferase
EC:3.5.1.42	8.08456	8.06748	8.17024	0.109781	1.00644	0.0999528	0.454861	0.286955	0.790001	0.24485	0.727675	Nicotinamide-nucleotide amidase
EC:6.1.1.20	9.17887	9.15546	9.26359	0.114498	1.06936	0.105771	0.455491	0.287085	0.790001	0.247627	0.727675	Phenylalanine--tRNA ligase
EC:1.1.1.29	7.85864	7.83573	7.9625	0.104826	1.28993	0.0723979	0.469907	0.287092	0.790001	0.253031	0.727675	Glycerate dehydrogenase
EC:6.3.4.2	8.11755	8.0989	8.21885	0.10727	1.05385	0.108018	0.454335	0.287388	0.790001	0.236057	0.727675	CTP synthase (glutamine hydrolyzing)
EC:4.1.2.29	-2.94004	-2.97527	-2.6724	0.163149	2.37985	0.0620758	0.469907	0.287987	0.807543	0.200019	0.73282	5-dehydro-2-deoxyphosphogluconate aldolase
EC:1.14.13.70	-6.76502	-6.69455	-7.08903	-0.204934	4.61821	-0.0381851	0.480925	0.288692	0.817091	0.212518	0.748044	Sterol 14-alpha-demethylase
EC:3.6.1.57	-3.46479	-3.60242	-2.60807	0.391856	6.16372	0.0653561	0.467593	0.288744	0.809653	0.14295	0.727675	UDP-2,4-diacetamido-2,4,6-trideoxy-beta-L-altropyranose hydrolase
EC:2.7.6.2	7.82726	7.80283	7.93887	0.130915	1.16638	0.114072	0.454335	0.288801	0.790001	0.256739	0.727675	Thiamine diphosphokinase
EC:3.6.1.1	8.68782	8.66356	8.80922	0.0834968	1.04063	0.0768398	0.469364	0.289814	0.790001	0.223432	0.727675	Inorganic diphosphatase
EC:3.1.26.5	8.03001	8.00686	8.13528	0.084026	1.06881	0.0816226	0.472832	0.289837	0.790001	0.242249	0.727675	Ribonuclease P
EC:2.1.1.285	-9.0198	-9.04	-8.82087	0.242598	4.24673	0.0474642	0.480925	0.289953	0.816535	0.345429	0.788927	Demethyldecarbamoylnovobiocin O-methyltransferase
EC:2.1.1.228	8.17227	8.15575	8.22043	0.109575	1.03801	0.11041	0.458333	0.290502	0.790001	0.268905	0.727792	tRNA (guanine(37)-N(1))-methyltransferase
EC:3.2.1.55	8.32665	8.30529	8.42879	0.0682199	1.46046	0.0376506	0.480324	0.290598	0.790001	0.32513	0.738547	Non-reducing end alpha-L-arabinofuranosidase
EC:4.2.1.28	4.35693	4.34659	4.43656	0.129958	1.25503	0.101504	0.455491	0.290688	0.790001	0.24211	0.727675	Propanediol dehydratase
EC:5.4.99.5	8.73922	8.72244	8.85238	0.149077	1.06016	0.134554	0.434682	0.290954	0.790001	0.221442	0.727675	Chorismate mutase
EC:4.1.3.30	1.35976	1.36648	1.33064	0.0509439	2.06077	0.0232355	0.488426	0.291127	0.790001	0.535833	0.839083	Methylisocitrate lyase
EC:3.4.11.18	8.6556	8.63409	8.75228	0.0818661	1.15866	0.0622009	0.473988	0.291401	0.790001	0.260216	0.727675	Methionyl aminopeptidase
EC:5.1.1.13	6.16156	6.14535	6.26598	0.114619	1.03951	0.105496	0.454335	0.29141	0.790001	0.16661	0.727675	Aspartate racemase
EC:2.1.1.264	1.19625	1.15324	1.52931	0.231094	2.47498	0.0811539	0.457176	0.291517	0.792019	0.219232	0.728301	23S rRNA (guanine(2069)-N(7))-methyltransferase
EC:2.4.1.227	8.12578	8.10085	8.21548	0.0923273	1.05964	0.0769876	0.46412	0.291582	0.790001	0.239644	0.727675	acetylglucosaminyltransferase
EC:2.4.1.52	0.658389	0.604266	1.10992	0.362582	2.50191	0.121398	0.434028	0.291619	0.798225	0.0376269	0.727675	Poly(glycerol-phosphate) alpha-glucosyltransferase
EC:6.3.5.3	8.27556	8.26002	8.36356	0.034912	0.998431	0.0332892	0.482639	0.291653	0.790001	0.263585	0.727679	Phosphoribosylformylglycinamidine synthase
EC:2.7.2.11	7.9904	7.96904	8.12196	0.0828592	1.11772	0.0775447	0.46474	0.291911	0.790001	0.256377	0.727675	Glutamate 5-kinase
EC:2.7.8.13	8.21491	8.1906	8.32728	0.0860209	1.07435	0.0758568	0.47338	0.292037	0.790001	0.253095	0.727675	Phospho-N-acetylmuramoyl-pentapeptide-transferase
EC:1.4.7.1	6.69099	6.67124	6.7891	0.0917928	1.13702	0.0660322	0.472832	0.292175	0.790001	0.288969	0.730976	Glutamate synthase (ferredoxin)
EC:6.1.1.2	8.14331	8.12151	8.22905	0.0816896	1.03961	0.0848756	0.46875	0.29227	0.790001	0.255643	0.727792	Tryptophan--tRNA ligase
EC:2.6.1.52	8.03934	8.01856	8.15739	0.143675	1.04147	0.134938	0.450231	0.29243	0.790001	0.239319	0.727675	Phosphoserine transaminase
EC:3.1.11.6	9.09411	9.06814	9.18727	0.0709975	1.04402	0.0622744	0.471065	0.292722	0.790001	0.253942	0.727675	Exodeoxyribonuclease VII
EC:6.1.1.18	7.87808	7.86096	7.96224	0.133855	1.18279	0.112515	0.462963	0.293088	0.790001	0.254961	0.727675	Glutamine--tRNA ligase
EC:4.2.1.11	8.26389	8.25273	8.31496	0.113601	1.14909	0.100228	0.458333	0.293154	0.790001	0.319163	0.736982	Phosphopyruvate hydratase
EC:2.3.2.13	0.831633	0.866159	0.641964	-0.233769	2.32887	-0.0900965	0.453704	0.293237	0.797218	0.135806	0.727675	Protein-glutamine gamma-glutamyltransferase
EC:5.4.99.25	8.14645	8.12385	8.22767	0.0917788	1.09506	0.0903888	0.465278	0.29358	0.790001	0.244833	0.727675	tRNA pseudouridine(55) synthase
EC:3.1.5.1	8.07151	8.05677	8.15213	0.103591	1.10991	0.0766885	0.471676	0.294071	0.790001	0.237255	0.727675	dGTPase
EC:3.1.3.15	8.61556	8.59551	8.73951	0.114517	1.20536	0.0856148	0.462428	0.294482	0.790001	0.279428	0.728757	Histidinol-phosphatase
EC:1.3.7.11	-2.57341	-2.46826	-3.1195	-0.444228	7.55524	-0.0591222	0.469907	0.294614	0.809487	0.478939	0.812661	2,3-bis-O-geranylgeranyl-sn-glycero-phospholipid reductase
EC:2.1.2.1	8.11544	8.09839	8.20294	0.0797874	1.07492	0.0757426	0.465278	0.294936	0.790001	0.25272	0.727675	Glycine hydroxymethyltransferase
EC:3.1.3.23	1.16469	1.13859	1.26183	0.255137	2.78896	0.0811166	0.462963	0.295061	0.790863	0.286586	0.733021	Sugar-phosphatase
EC:6.5.1.2	8.39855	8.38286	8.50929	0.105571	1.06374	0.106408	0.460648	0.295124	0.790001	0.230866	0.727675	DNA ligase (NAD(+))
EC:2.5.1.17	8.04469	8.02579	8.13203	0.0697135	1.06624	0.065063	0.471065	0.295221	0.790001	0.242578	0.727675	Cob(I)yrinic acid a,c-diamide adenosyltransferase
EC:6.3.2.4	8.25049	8.24064	8.30708	0.0481537	0.993093	0.0442313	0.486705	0.295225	0.790001	0.289479	0.729552	D-alanine--D-alanine ligase
EC:3.7.1.2	0.0516398	0.0843946	-0.213618	-0.345457	4.26085	-0.060665	0.465278	0.295613	0.79912	0.359438	0.754236	Fumarylacetoacetase
EC:2.1.1.223	7.11203	7.09213	7.24139	0.0985655	1.35452	0.0646372	0.467593	0.295671	0.790001	0.22066	0.727675	tRNA(1)(Val) (adenine(37)-N(6))-methyltransferase
EC:2.7.4.3	8.1138	8.09102	8.20712	0.0927143	1.05404	0.0826233	0.461272	0.295884	0.790001	0.243048	0.727675	Adenylate kinase
EC:1.12.98.1	2.79172	2.78166	2.89551	0.0733549	1.81058	0.0384795	0.479769	0.296474	0.790271	0.503667	0.825139	Coenzyme F420 hydrogenase
EC:3.5.4.13	4.63026	4.61814	4.66437	0.07281	1.10666	0.0649657	0.468208	0.296998	0.790001	0.371061	0.757447	dCTP deaminase
EC:1.1.3.41	-6.26452	-6.23449	-6.47291	-0.234338	4.13148	-0.0488005	0.467593	0.297552	0.822063	0.328332	0.769898	Alditol oxidase
EC:1.15.1.2	6.99566	6.97701	7.07489	0.133994	1.07791	0.125247	0.44213	0.297796	0.790001	0.159609	0.727675	Superoxide reductase
EC:1.3.4.1	0.195893	0.188516	0.262621	0.139838	2.1918	0.0531303	0.47338	0.298053	0.798685	0.314917	0.745191	Fumarate reductase (CoM/CoB)
EC:2.4.2.29	8.12025	8.09864	8.20706	0.029908	1.04691	0.0265096	0.488426	0.298162	0.790001	0.248974	0.727675	tRNA-guanine(34) transglycosylase
EC:3.5.4.5	8.01823	7.98947	8.13844	0.111609	1.11691	0.0945755	0.456019	0.299023	0.790001	0.232699	0.727675	Cytidine deaminase
EC:2.7.1.24	8.05458	8.0249	8.1782	0.118742	1.12668	0.0981254	0.460116	0.299482	0.790001	0.224058	0.727675	Dephospho-CoA kinase
EC:1.2.1.41	8.01887	8.00491	8.14268	0.103432	1.07946	0.0952906	0.45896	0.299987	0.790001	0.2665	0.727822	Glutamate-5-semialdehyde dehydrogenase
EC:2.7.1.11	9.45902	9.44624	9.59011	0.110268	1.15336	0.0910199	0.457803	0.300135	0.790001	0.257662	0.727675	6-phosphofructokinase
EC:1.14.12.22	-6.97117	-6.91792	-7.2655	-0.614169	6.03202	-0.104396	0.453704	0.300458	0.824175	0.266101	0.757626	Carbazole 1,9a-dioxygenase
EC:4.3.1.2	1.78372	1.7743	1.84933	0.0818253	1.78862	0.0348716	0.481481	0.300516	0.791303	0.466938	0.805367	Methylaspartate ammonia-lyase
EC:1.14.11.36	-8.63612	-8.66983	-8.40714	0.253858	4.25414	0.0541382	0.46875	0.301013	0.820264	0.282275	0.762797	Pentalenolactone F synthase
EC:6.3.2.9	8.15896	8.13519	8.24908	0.111413	1.05048	0.109322	0.447917	0.301083	0.790001	0.248508	0.727675	UDP-N-acetylmuramoyl-L-alanine--D-glutamate ligase
EC:3.2.1.67	-7.20356	-7.18114	-7.35755	-0.133024	5.38992	-0.0153689	0.490741	0.301446	0.819184	0.394431	0.794802	Galacturan 1,4-alpha-galacturonidase
EC:6.1.1.3	8.23925	8.22065	8.30389	0.081528	1.05151	0.0807408	0.469907	0.30166	0.790001	0.268466	0.727982	Threonine--tRNA ligase
EC:2.8.4.5	8.02575	7.99918	8.14045	0.102036	1.12568	0.0863148	0.468208	0.30339	0.790001	0.276876	0.728578	tRNA (N(6)-L-threonylcarbamoyladenosine(37)-C(2))-methylthiotransferase
EC:1.3.8.6	-0.590455	-0.545819	-0.819019	-0.295101	4.95506	-0.0575449	0.468208	0.303394	0.806192	0.334895	0.749227	Glutaryl-CoA dehydrogenase (ETF)
EC:2.1.1.246	2.32816	2.32816	2.32789	0.127584	1.5986	0.0687854	0.476301	0.303573	0.790842	0.432247	0.786399	methyltransferase
EC:2.3.1.8	8.33955	8.32483	8.44456	0.127568	1.20546	0.104872	0.454861	0.30382	0.790001	0.266837	0.727792	Phosphate acetyltransferase
EC:2.4.2.8	8.01393	7.99638	8.09735	0.119862	1.08663	0.110199	0.452023	0.304473	0.790001	0.277698	0.728396	Hypoxanthine phosphoribosyltransferase
EC:1.1.1.193	7.59274	7.58169	7.62714	0.10898	1.24129	0.080921	0.465278	0.304616	0.790001	0.277092	0.728591	5-amino-6-(5-phosphoribosylamino)uracil reductase
EC:1.1.1.385	0.0975727	0.0762083	0.206434	0.0456934	2.2688	0.0181481	0.493056	0.304811	0.794107	0.323675	0.742842	Dihydroanticapsin 7-dehydrogenase
EC:2.7.7.2	8.1441	8.11804	8.23711	0.0949442	1.04405	0.0922447	0.461272	0.305041	0.790001	0.253394	0.727675	FAD synthetase
EC:2.4.2.47	-6.75532	-6.70183	-7.12771	-0.459754	4.81601	-0.0838078	0.459491	0.305158	0.835991	0.243145	0.76876	Arabinofuranan 3-O-arabinosyltransferase
EC:1.8.1.7	2.18534	2.17299	2.30898	0.153643	1.72591	0.0753597	0.457176	0.305352	0.790388	0.303819	0.735597	Glutathione-disulfide reductase
EC:2.7.1.157	-6.60231	-6.52892	-7.06429	-0.363189	5.53564	-0.0643356	0.472832	0.305439	0.822202	0.268459	0.759782	N-acetylgalactosamine kinase
EC:2.6.1.103	-5.79084	-5.83695	-5.47348	0.390178	3.51406	0.0968383	0.447917	0.305645	0.818005	0.217985	0.737219	(S)-3,5-dihydroxyphenylglycine transaminase
EC:6.3.4.19	8.14802	8.12965	8.23539	0.0982235	1.05081	0.0854713	0.465278	0.30568	0.790001	0.260167	0.727675	tRNA(Ile)-lysidine synthetase
EC:2.6.1.42	8.11131	8.095	8.17818	0.100205	1.03651	0.0978187	0.467052	0.305931	0.790001	0.255666	0.727675	Branched-chain-amino-acid transaminase
EC:5.3.3.18	3.26318	3.23568	3.32912	0.124378	1.34385	0.0977102	0.451389	0.306552	0.790923	0.198184	0.727675	2-(1,2-epoxy-1,2-dihydrophenyl)acetyl-CoA isomerase
EC:6.3.5.10	7.36901	7.35809	7.43829	0.112271	1.19566	0.0964217	0.462428	0.306561	0.790001	0.269415	0.727979	Adenosylcobyric acid synthase (glutamine-hydrolyzing)
EC:1.7.2.3	3.66635	3.63096	3.80748	0.163337	2.38771	0.0635597	0.469364	0.306726	0.790543	0.260348	0.727966	Trimethylamine-N-oxide reductase (cytochrome c)
EC:2.3.1.183	7.28761	7.28202	7.33752	0.0797487	1.04855	0.0682432	0.467593	0.306878	0.790001	0.298449	0.732151	Phosphinothricin acetyltransferase
EC:2.4.1.282	-7.05834	-7.03346	-7.25424	-0.301155	5.43685	-0.0451605	0.471676	0.307098	0.81917	0.379213	0.799142	3-O-alpha-D-glucosyl-L-rhamnose phosphorylase
EC:2.5.1.19	8.12411	8.10707	8.20721	0.107083	1.06631	0.0915479	0.456647	0.30728	0.790001	0.273933	0.728151	3-phosphoshikimate 1-carboxyvinyltransferase
EC:2.7.7.41	8.17893	8.16276	8.25973	0.083628	1.08298	0.0762484	0.466435	0.307806	0.790001	0.262963	0.727712	Phosphatidate cytidylyltransferase
EC:4.3.2.1	8.19956	8.18263	8.3033	0.105119	1.1311	0.0919679	0.460648	0.308208	0.790001	0.33814	0.742094	Argininosuccinate lyase
EC:2.7.1.5	7.39979	7.39745	7.42946	0.0811435	1.39771	0.0610794	0.475145	0.308667	0.790082	0.245294	0.727675	Rhamnulokinase
EC:4.99.1.3	7.10751	7.10222	7.13845	0.145217	1.34099	0.108871	0.452023	0.308728	0.790001	0.371193	0.75594	Sirohydrochlorin cobaltochelatase
EC:2.3.1.39	8.05809	8.04427	8.14574	0.0883679	1.09371	0.0777366	0.463584	0.308954	0.790001	0.267675	0.727766	[Acyl-carrier-protein] S-malonyltransferase
EC:2.7.7.18	8.1726	8.15589	8.26029	0.126001	1.0488	0.12989	0.449074	0.308989	0.790001	0.254236	0.727675	Nicotinate-nucleotide adenylyltransferase
EC:2.7.7.7	11.3128	11.2884	11.4109	0.0847501	1.07134	0.0757605	0.469907	0.309324	0.790001	0.254044	0.727675	DNA-directed DNA polymerase
EC:2.7.1.26	8.14424	8.11801	8.23575	0.065296	1.04742	0.0599189	0.468208	0.309435	0.790001	0.25686	0.727675	Riboflavin kinase
EC:3.5.3.7	-6.01365	-6.05442	-5.7548	0.365264	4.25212	0.0832968	0.456647	0.309492	0.819145	0.29399	0.768943	Guanidinobutyrase
EC:6.1.1.1	8.15491	8.13229	8.25291	0.100035	1.064	0.0845826	0.462428	0.309583	0.790001	0.256423	0.727675	Tyrosine--tRNA ligase
EC:3.5.99.3	1.82245	1.81241	1.92188	0.0685213	1.51191	0.056724	0.478613	0.3096	0.790172	0.439911	0.790928	Hydroxydechloroatrazine ethylaminohydrolase
EC:1.17.4.2	8.65854	8.6407	8.79573	0.0958843	1.1053	0.0881409	0.46412	0.310239	0.790001	0.278	0.728787	Ribonucleoside-triphosphate reductase
EC:6.3.3.2	8.10556	8.08704	8.18401	0.105516	1.02662	0.0971329	0.456019	0.310649	0.790001	0.272854	0.728265	5-formyltetrahydrofolate cyclo-ligase
EC:2.1.2.3	8.4513	8.43494	8.54765	0.119494	1.1901	0.100384	0.454861	0.310739	0.790081	0.255459	0.727675	Phosphoribosylaminoimidazolecarboxamide formyltransferase
EC:4.2.1.55	5.30985	5.3144	5.28002	-0.0254589	1.28303	-0.0216386	0.487269	0.310931	0.7913	0.765056	0.933845	3-hydroxybutyryl-CoA dehydratase
EC:4.1.1.81	7.61466	7.58036	7.69428	0.0838902	1.21586	0.0639999	0.472832	0.311159	0.790001	0.322783	0.737417	Threonine-phosphate decarboxylase
EC:2.7.1.148	8.14465	8.12273	8.25682	0.142504	1.06182	0.131457	0.439815	0.311223	0.790001	0.265919	0.727934	4-(cytidine 5'-diphospho)-2-C-methyl-D-erythritol kinase
EC:2.7.1.23	8.12942	8.10329	8.21676	0.0804916	1.0578	0.0737952	0.465896	0.311455	0.790001	0.266019	0.72781	NAD(+) kinase
EC:5.1.1.1	8.57768	8.55123	8.67449	0.0451771	1.01033	0.037177	0.478009	0.311516	0.790081	0.264237	0.727885	Alanine racemase
EC:2.3.3.13	8.12568	8.1066	8.22954	0.0754247	0.995411	0.0731997	0.475145	0.311937	0.790295	0.293702	0.731674	2-isopropylmalate synthase
EC:6.1.1.11	8.15771	8.13747	8.24305	0.0737088	1.04875	0.0680491	0.471065	0.311982	0.790001	0.254685	0.727675	Serine--tRNA ligase
EC:2.5.1.56	6.16504	6.15709	6.20556	0.0931314	1.55134	0.0562887	0.471065	0.312269	0.790001	0.353612	0.748466	N-acetylneuraminate synthase
EC:4.3.3.7	8.87697	8.84645	8.96958	0.0917912	1.02658	0.0870195	0.460648	0.312514	0.790001	0.250849	0.727675	4-hydroxy-tetrahydrodipicolinate synthase
EC:4.1.1.47	-0.158384	-0.168454	-0.0863725	0.118521	2.16594	0.0479207	0.475694	0.312652	0.798334	0.36536	0.764054	Tartronate-semialdehyde synthase
EC:2.7.1.39	7.18954	7.17234	7.31696	0.130917	1.00061	0.124113	0.447917	0.312785	0.790352	0.200181	0.727675	Homoserine kinase
EC:1.2.1.11	8.13011	8.10514	8.21736	0.0545864	1.04527	0.0436707	0.476852	0.31336	0.790001	0.256368	0.727675	Aspartate-semialdehyde dehydrogenase
EC:3.2.2.27	7.81849	7.7949	7.93674	0.0899438	1.21021	0.0741919	0.469364	0.313497	0.790122	0.291279	0.730366	Uracil-DNA glycosylase
EC:2.7.7.8	8.2132	8.19356	8.28339	0.100497	1.07748	0.0889878	0.461806	0.313975	0.790001	0.27054	0.727922	Polyribonucleotide nucleotidyltransferase
EC:2.5.1.3	8.53757	8.50649	8.65202	0.11433	1.26981	0.0939754	0.457176	0.314296	0.790295	0.27004	0.727952	Thiamine-phosphate diphosphorylase
EC:1.3.5.3	4.3941	4.36677	4.53029	0.111858	1.3375	0.0805246	0.46412	0.314401	0.790172	0.233812	0.727675	Protoporphyrinogen IX dehydrogenase (menaquinone)
EC:2.4.2.2	6.25577	6.23652	6.34147	0.0878763	1.21674	0.065121	0.462963	0.314512	0.790483	0.224168	0.727675	Pyrimidine-nucleoside phosphorylase
EC:2.7.1.58	1.86482	1.85142	1.9954	0.107156	2.06467	0.0544575	0.471065	0.314579	0.791149	0.291246	0.731621	2-dehydro-3-deoxygalactonokinase
EC:6.3.4.15	8.22738	8.21542	8.32863	0.0483942	1.00559	0.043537	0.479167	0.314845	0.790168	0.291614	0.729663	Biotin--[acetyl-CoA-carboxylase] ligase
EC:2.1.1.6	-7.02106	-6.95908	-7.31398	-0.347945	4.9696	-0.0740499	0.462963	0.314875	0.822239	0.220689	0.744154	Catechol O-methyltransferase
EC:4.2.1.51	8.20547	8.18918	8.30374	0.104124	1.0854	0.0844019	0.460116	0.314908	0.790295	0.262598	0.727792	Prephenate dehydratase
EC:3.6.4.12	11.3466	11.3218	11.4463	0.103038	1.08424	0.0811293	0.460648	0.315257	0.790001	0.262847	0.727792	DNA helicase
EC:4.2.3.5	8.15319	8.12899	8.2309	0.0698767	1.05644	0.0628392	0.478009	0.315635	0.790288	0.272174	0.728077	Chorismate synthase
EC:2.1.1.173	1.19455	1.15292	1.50841	0.120306	2.44345	0.048851	0.478613	0.315819	0.793226	0.228677	0.728803	23S rRNA (guanine(2445)-N(2))-methyltransferase
EC:3.4.11.19	4.63017	4.62492	4.68415	0.068185	1.08764	0.0648729	0.472832	0.315833	0.790339	0.37115	0.756685	D-stereospecific aminopeptidase
EC:2.1.1.130	6.79437	6.79456	6.79411	0.0358337	1.24555	0.0299336	0.484393	0.315867	0.790098	0.356727	0.748845	Precorrin-2 C(20)-methyltransferase
EC:3.1.26.4	9.09126	9.07451	9.19368	0.0825932	1.07536	0.0600011	0.472832	0.315998	0.790001	0.264808	0.727717	Ribonuclease H
EC:3.5.4.10	8.44958	8.43466	8.54788	0.103082	1.18951	0.0770526	0.465896	0.31664	0.790081	0.257846	0.727675	IMP cyclohydrolase
EC:3.2.1.17	4.52607	4.50007	4.66316	0.189934	1.92622	0.0863813	0.454335	0.317316	0.790566	0.275071	0.729187	Lysozyme
EC:1.1.1.23	7.99868	7.98046	8.13616	0.0916606	1.10081	0.0796392	0.466435	0.317321	0.790098	0.256067	0.727675	Histidinol dehydrogenase
EC:2.4.2.14	8.71323	8.69507	8.82233	0.0986935	1.12855	0.0829375	0.461806	0.317608	0.790307	0.276035	0.728167	Amidophosphoribosyltransferase
EC:1.5.1.10	-5.1212	-5.02686	-5.91649	-0.645115	6.67822	-0.0912075	0.456647	0.31801	0.816287	0.209182	0.742576	Saccharopine dehydrogenase (NADP(+), L-glutamate-forming)
EC:2.7.7.39	5.72062	5.69631	5.83287	0.0961766	1.11104	0.0818157	0.46875	0.318528	0.790553	0.231794	0.727675	Glycerol-3-phosphate cytidylyltransferase
EC:2.1.1.151	6.79157	6.79089	6.79512	0.0688979	1.21366	0.0587464	0.471676	0.3187	0.790098	0.360443	0.751612	Cobalt-factor II C(20)-methyltransferase
EC:1.3.99.16	-1.35039	-1.30196	-1.84495	-0.565416	7.00988	-0.0847933	0.457803	0.318828	0.812515	0.380086	0.768948	Isoquinoline 1-oxidoreductase
EC:1.4.1.2	3.25535	3.24265	3.36387	0.115251	1.55177	0.0666597	0.476301	0.318855	0.791152	0.346136	0.746976	Glutamate dehydrogenase
EC:1.14.13.83	-6.65502	-6.58214	-7.07179	-0.414633	4.90266	-0.0730528	0.46412	0.318905	0.828691	0.21164	0.757946	Precorrin-3B synthase
EC:2.6.1.97	-7.25477	-7.19756	-7.55144	-0.534436	6.5227	-0.0793771	0.467593	0.318978	0.818499	0.334162	0.77631	Archaeosine synthase
EC:4.1.1.33	1.38622	1.34192	1.54876	0.3184	1.96979	0.141115	0.431713	0.319541	0.809147	0.0403376	0.727675	Diphosphomevalonate decarboxylase
EC:2.5.1.29	8.02086	7.99722	8.13107	0.127932	1.10082	0.111159	0.454335	0.319768	0.790001	0.292923	0.730487	Geranylgeranyl diphosphate synthase
EC:3.4.22.10	-8.75081	-8.7952	-8.37088	0.604151	4.66774	0.112902	0.446759	0.319806	0.823751	0.247185	0.765574	Streptopain
EC:2.4.2.1	8.30454	8.27759	8.39297	0.0547123	1.04304	0.0540159	0.469364	0.321351	0.790391	0.281363	0.728826	Purine-nucleoside phosphorylase
EC:5.3.1.30	5.03342	5.02359	5.13732	0.0879357	1.0604	0.0733246	0.457176	0.32137	0.791474	0.438473	0.788092	5-deoxy-glucuronate isomerase
EC:3.2.1.141	-2.61584	-2.57604	-2.87798	-0.340687	4.258	-0.0739496	0.461272	0.32162	0.809123	0.212362	0.728378	4-alpha-D-((1->4)-alpha-D-glucano)trehalose trehalohydrolase
EC:3.6.1.31	8.08625	8.07199	8.15851	0.0834191	1.01193	0.0723153	0.46875	0.321675	0.790161	0.280989	0.728735	Phosphoribosyl-ATP diphosphatase
EC:1.6.1.2	5.04667	5.05307	4.97512	-0.115788	1.87227	-0.0528946	0.472222	0.321719	0.791144	0.366198	0.757977	NAD(P)(+) transhydrogenase (Re/Si-specific)
EC:3.4.21.110	-8.36317	-8.42673	-7.98107	0.567435	4.65638	0.117438	0.449074	0.322409	0.832655	0.268123	0.779443	C5a peptidase
EC:3.4.23.36	8.35391	8.33008	8.48855	0.0510974	1.10435	0.0371028	0.483237	0.322855	0.790241	0.264227	0.727766	Signal peptidase II
EC:1.4.3.16	7.70928	7.69406	7.80086	0.0763585	1.20955	0.0626752	0.47052	0.323002	0.790449	0.268481	0.727692	L-aspartate oxidase
EC:5.4.2.2	8.33651	8.31766	8.4322	0.0875285	1.09541	0.0774826	0.460648	0.323612	0.790539	0.327054	0.738575	Phosphoglucomutase (alpha-D-glucose-1,6-bisphosphate-dependent)
EC:2.7.2.1	8.10066	8.07667	8.18252	0.0889618	1.0204	0.0805555	0.46412	0.323778	0.790339	0.280833	0.728859	Acetate kinase
EC:3.4.24.3	-2.54425	-2.50554	-2.78112	-0.438287	3.38972	-0.124611	0.435185	0.323874	0.80541	0.112868	0.727675	Microbial collagenase
EC:1.1.1.1	8.33081	8.31569	8.41384	0.0582461	1.03059	0.0537494	0.473988	0.323875	0.790595	0.369185	0.755543	Alcohol dehydrogenase
EC:2.7.1.1	3.39101	3.35343	3.6406	0.174094	2.02802	0.07736	0.461806	0.324391	0.790869	0.263725	0.728235	Hexokinase
EC:4.3.1.4	4.77561	4.76571	4.84493	0.0858761	1.2893	0.0677548	0.469907	0.324631	0.790919	0.306052	0.734453	Formimidoyltetrahydrofolate cyclodeaminase
EC:2.5.1.120	3.47095	3.46038	3.68735	0.111965	2.3488	0.0339146	0.478613	0.324658	0.794683	0.692068	0.905259	Aminodeoxyfutalosine synthase
EC:3.1.4.4	-6.95207	-7.00196	-6.61624	0.451506	7.29129	0.0558408	0.463584	0.324833	0.814957	0.315666	0.767315	Phospholipase D
EC:4.1.1.49	7.68739	7.67244	7.78498	0.0573417	1.28837	0.0413486	0.475694	0.324897	0.790864	0.260333	0.727834	Phosphoenolpyruvate carboxykinase (ATP)
EC:1.12.1.2	-1.09913	-1.04486	-1.52573	-0.661471	4.62141	-0.121198	0.4375	0.326082	0.807861	0.128595	0.727675	Hydrogen dehydrogenase
EC:2.5.1.7	8.59102	8.58015	8.64672	0.0732023	0.988048	0.0762423	0.473988	0.32614	0.790902	0.29322	0.730627	UDP-N-acetylglucosamine 1-carboxyvinyltransferase
EC:1.5.98.2	-5.58676	-5.47034	-6.20985	-0.567056	6.25083	-0.0876002	0.462428	0.326722	0.829045	0.229919	0.750188	5,10-methylenetetrahydromethanopterin reductase
EC:5.3.1.16	7.98529	7.96279	8.10789	0.0638655	1.09522	0.0510209	0.479769	0.32707	0.790563	0.272354	0.728056	isomerase
EC:2.7.1.27	-1.71009	-1.65794	-1.98884	-0.190518	3.14433	-0.0513009	0.465278	0.327603	0.814	0.115165	0.727675	Erythritol kinase
EC:3.1.1.2	-8.69994	-8.73278	-8.49998	0.375088	4.43197	0.0657596	0.469364	0.327688	0.834595	0.354042	0.795459	Arylesterase
EC:1.3.1.12	7.93093	7.919	8.07007	0.102268	1.0748	0.102185	0.462963	0.328173	0.791009	0.317405	0.736295	Prephenate dehydrogenase
EC:2.4.1.241	-9.03221	-9.06662	-8.85419	0.302993	4.53403	0.0511799	0.473988	0.329257	0.832764	0.376572	0.802713	Digalactosyldiacylglycerol synthase
EC:6.5.1.6	1.49981	1.4934	1.55508	-0.00832336	1.57878	-0.0043697	0.498843	0.329991	0.794178	0.667613	0.897982	DNA ligase (ATP or NAD(+))
EC:2.4.1.117	-5.50709	-5.45281	-5.89414	-0.480105	5.4915	-0.0708886	0.46474	0.330466	0.808005	0.269704	0.742522	Dolichyl-phosphate beta-glucosyltransferase
EC:2.8.4.1	-7.20859	-7.15113	-7.52361	-0.553623	7.56168	-0.0628793	0.466435	0.330679	0.82785	0.312185	0.774667	Coenzyme-B sulfoethylthiotransferase
EC:1.2.7.1	8.83418	8.82713	8.88677	0.0129368	0.971121	0.0150196	0.49537	0.330818	0.791395	0.354512	0.74881	Pyruvate synthase
EC:6.1.1.4	8.14693	8.12573	8.23341	0.0803186	1.05643	0.0703791	0.476301	0.330885	0.791339	0.278768	0.72889	Leucine--tRNA ligase
EC:4.99.1.5	-7.61661	-7.57746	-7.88229	-0.248957	4.71753	-0.0521151	0.479769	0.331116	0.824922	0.398121	0.799879	Aliphatic aldoxime dehydratase
EC:6.3.1.10	7.47337	7.45816	7.53554	0.132222	1.22555	0.0999511	0.452546	0.33173	0.79145	0.306804	0.734178	Adenosylcobinamide-phosphate synthase
EC:5.4.99.24	7.55248	7.53849	7.64776	0.074527	1.09782	0.0609914	0.477457	0.331733	0.791077	0.227911	0.727675	23S rRNA pseudouridine(955/2504/2580) synthase
EC:3.2.1.46	-4.79894	-4.81775	-4.71274	0.381862	6.62679	0.0535737	0.479167	0.331959	0.822345	0.398979	0.789374	Galactosylceramidase
EC:3.1.2.14	-3.56021	-3.4646	-4.14858	-0.582007	6.90009	-0.0883668	0.454861	0.332036	0.803813	0.303252	0.746228	Oleoyl-[acyl-carrier-protein] hydrolase
EC:3.5.1.47	1.34151	1.32337	1.5578	0.147931	2.05141	0.0571486	0.476301	0.33286	0.798393	0.319268	0.74068	N-acetyldiaminopimelate deacetylase
EC:3.4.22.48	-3.26222	-3.22095	-3.50072	-0.203353	4.9939	-0.0334008	0.481481	0.333114	0.820182	0.347118	0.765748	Staphopain
EC:3.4.16.4	9.87059	9.84561	9.95646	0.0594711	1.05841	0.0504324	0.472832	0.333561	0.791445	0.22927	0.727675	Serine-type D-Ala-D-Ala carboxypeptidase
EC:1.1.3.21	-2.56873	-2.57458	-2.50654	-0.145552	3.75136	-0.0336857	0.485549	0.334023	0.821878	0.757976	0.927091	Glycerol-3-phosphate oxidase
EC:6.3.5.9	7.38628	7.37128	7.44429	0.0133653	1.27857	0.00751843	0.49537	0.334201	0.791318	0.336824	0.741957	Hydrogenobyrinic acid a,c-diamide synthase (glutamine-hydrolyzing)
EC:2.7.1.156	7.90252	7.8895	7.95566	0.097518	1.17237	0.0724464	0.469364	0.334212	0.791423	0.271036	0.72787	Adenosylcobinamide kinase
EC:1.8.1.15	-5.63746	-5.57282	-6.06137	-0.287129	4.55996	-0.044229	0.473988	0.334425	0.828996	0.247943	0.748563	Mycothione reductase
EC:2.1.1.216	-4.97947	-4.88949	-5.42329	-0.409156	6.11029	-0.0639876	0.477457	0.33467	0.815181	0.290456	0.750332	tRNA (guanine(26)-N(2))-dimethyltransferase
EC:3.6.3.40	5.32833	5.32978	5.32165	0.0542428	1.44826	0.0352686	0.481481	0.334912	0.79128	0.558349	0.853029	Teichoic-acid-transporting ATPase
EC:1.14.11.47	-1.47386	-1.55305	-1.16119	0.313362	5.95948	0.0492226	0.476852	0.33522	0.813464	0.200133	0.727675	50S ribosomal protein L16 3-hydroxylase
EC:6.3.5.5	9.54669	9.53001	9.64091	0.119275	1.15197	0.0915359	0.467593	0.336124	0.791436	0.280651	0.728441	Carbamoyl-phosphate synthase (glutamine-hydrolyzing)
EC:1.4.1.16	7.28208	7.26893	7.37226	0.0574312	1.36206	0.0427535	0.485549	0.336155	0.791194	0.287093	0.729471	Diaminopimelate dehydrogenase
EC:1.3.8.4	-3.46315	-3.49558	-3.27501	0.14783	3.94363	0.0305788	0.477457	0.336163	0.816698	0.466974	0.802929	Isovaleryl-CoA dehydrogenase
EC:6.3.5.11	7.38603	7.37197	7.44012	0.0105676	1.26621	0.00680081	0.498266	0.336171	0.79169	0.338401	0.742817	Cobyrinate a,c-diamide synthase (glutamine-hydrolyzing)
EC:2.7.7.62	7.90353	7.89005	7.95563	0.114496	1.17716	0.0924058	0.460648	0.336172	0.791314	0.271551	0.728077	Adenosylcobinamide-phosphate guanylyltransferase
EC:2.3.1.30	8.53779	8.529	8.57119	0.116569	1.21925	0.0843477	0.452546	0.336472	0.791485	0.311417	0.736433	Serine O-acetyltransferase
EC:1.1.1.282	-2.29707	-2.41268	-1.75177	0.384389	7.40941	0.0456099	0.472832	0.336861	0.81873	0.366902	0.76366	Quinate/shikimate dehydrogenase
EC:3.5.3.3	-4.50769	-4.45721	-4.89008	-0.529882	5.18789	-0.0898988	0.456647	0.337197	0.820246	0.187285	0.741952	Creatinase
EC:3.5.1.53	6.92131	6.89491	7.06815	0.103642	1.53847	0.060866	0.473988	0.337601	0.791369	0.29424	0.7315	N-carbamoylputrescine amidase
EC:3.7.1.22	4.38836	4.37187	4.47135	0.0824613	1.12855	0.0576258	0.469364	0.337689	0.791768	0.332074	0.742199	3D-(3,5/4)-trihydroxycyclohexane-1,2-dione acylhydrolase (decyclizing)
EC:2.6.1.9	8.26858	8.25056	8.32804	0.0602977	1.18024	0.0450502	0.482081	0.338741	0.791708	0.304829	0.73407	Histidinol-phosphate transaminase
EC:6.5.1.7	1.49854	1.49533	1.5162	0.0167506	1.6717	0.00670415	0.495954	0.339301	0.793879	0.712802	0.913704	DNA ligase (ATP, ADP or GTP)
EC:4.1.2.4	8.00795	7.98868	8.09397	0.0607554	1.05282	0.058014	0.467052	0.339551	0.791212	0.27836	0.728121	Deoxyribose-phosphate aldolase
EC:2.7.4.8	8.28931	8.26673	8.40694	0.122382	1.13812	0.093073	0.454335	0.339792	0.791674	0.286186	0.729134	Guanylate kinase
EC:1.14.12.7	-8.96739	-8.99939	-8.7343	0.28521	4.51737	0.0617205	0.462963	0.340174	0.833688	0.366407	0.787155	Phthalate 4,5-dioxygenase
EC:4.1.2.44	-7.14331	-7.10989	-7.24624	-0.240111	4.44737	-0.0498304	0.473988	0.340453	0.816664	0.324621	0.777967	Benzoyl-CoA-dihydrodiol lyase
EC:3.5.4.31	6.7209	6.70791	6.78298	0.062493	0.927692	0.0582456	0.465896	0.340518	0.791318	0.438661	0.789353	S-methyl-5'-thioadenosine deaminase
EC:1.1.1.342	1.58403	1.58724	1.57231	-0.128113	2.80873	-0.0422931	0.479167	0.340782	0.796796	0.423493	0.78485	CDP-paratose synthase
EC:1.11.1.10	3.70428	3.69939	3.75027	-0.0178932	1.21917	-0.0137522	0.491898	0.341582	0.791945	0.686638	0.904	Chloride peroxidase
EC:6.3.5.2	8.52119	8.51377	8.57012	0.114463	1.10242	0.0909269	0.466435	0.341609	0.791754	0.307608	0.735255	GMP synthase (glutamine-hydrolyzing)
EC:1.1.1.333	-6.6595	-6.59969	-7.02106	-0.424798	4.73595	-0.0759949	0.460648	0.342337	0.82587	0.264993	0.765133	Decaprenylphospho-beta-D-erythro-pentofuranosid-2-ulose 2-reductase
EC:2.7.1.60	-3.18021	-3.26082	-2.6109	0.404262	6.31979	0.0567624	0.471676	0.342562	0.81695	0.402154	0.780698	N-acylmannosamine kinase
EC:3.5.4.28	6.71824	6.70586	6.78294	0.0515734	0.961758	0.0445771	0.479167	0.34302	0.791802	0.446235	0.792286	S-adenosylhomocysteine deaminase
EC:2.4.2.7	7.81152	7.79591	7.93678	0.144051	1.13968	0.117381	0.447917	0.343024	0.792161	0.23532	0.727675	Adenine phosphoribosyltransferase
EC:3.1.3.90	2.33979	2.32594	2.42139	0.12024	1.8954	0.0580091	0.469907	0.343088	0.791746	0.476744	0.809362	Maltose 6'-phosphate phosphatase
EC:6.3.4.4	8.24881	8.22569	8.36113	0.104955	1.05374	0.0971672	0.461806	0.343185	0.791697	0.271795	0.728001	Adenylosuccinate synthase
EC:1.1.1.91	-5.74482	-5.71045	-5.91298	-0.128066	4.93338	-0.0289507	0.484954	0.343497	0.825088	0.381664	0.774955	Aryl-alcohol dehydrogenase (NADP(+))
EC:3.5.4.33	7.98648	7.96992	8.08708	0.0749938	1.07605	0.0672486	0.471676	0.344483	0.791748	0.283675	0.728878	tRNA(adenine(34)) deaminase
EC:5.1.1.18	5.07346	5.0703	5.0923	0.0702662	1.23856	0.0551706	0.474537	0.344553	0.791803	0.358019	0.750626	Serine racemase
EC:2.7.2.3	8.0974	8.07575	8.17458	0.0932815	1.07577	0.0899627	0.46412	0.345306	0.791702	0.302923	0.733124	Phosphoglycerate kinase
EC:1.1.1.220	-8.87868	-8.92395	-8.65188	0.244667	4.48542	0.0510045	0.47052	0.345617	0.822006	0.356443	0.791899	6-pyruvoyltetrahydropterin 2'-reductase
EC:1.3.1.44	3.65685	3.63994	3.71751	0.142998	1.48893	0.086318	0.465278	0.345712	0.793338	0.2019	0.727675	Trans-2-enoyl-CoA reductase (NAD(+))
EC:4.1.1.87	-0.524391	-0.48507	-0.787975	-0.237085	2.53723	-0.0784554	0.456647	0.347123	0.80541	0.156583	0.727675	Malonyl-S-ACP decarboxylase
EC:4.1.1.20	8.353	8.33896	8.42862	0.054884	1.04245	0.0571993	0.476852	0.347419	0.791845	0.299356	0.732443	Diaminopimelate decarboxylase
EC:6.3.2.5	7.97909	7.96544	8.08175	0.0859752	1.1134	0.0744138	0.467052	0.347547	0.791892	0.298018	0.731841	Phosphopantothenate--cysteine ligase
EC:3.7.1.8	-8.941	-8.98356	-8.67439	0.146144	4.55538	0.0340804	0.489017	0.347665	0.831361	0.35964	0.785984	2,6-dioxo-6-phenylhexa-3-enoate hydrolase
EC:1.5.1.45	-8.90779	-8.92414	-8.81127	0.0404956	4.46267	0.00943169	0.494213	0.347764	0.836996	0.333986	0.773425	FAD reductase (NAD(P)H)
EC:1.14.12.1	-6.12554	-6.07347	-6.43382	-0.371996	5.13261	-0.0604288	0.472832	0.347914	0.828461	0.256218	0.747899	Anthranilate 1,2-dioxygenase (deaminating, decarboxylating)
EC:1.1.1.267	8.12997	8.11027	8.21957	0.0948887	1.07267	0.0813207	0.463584	0.348126	0.791685	0.300263	0.732296	1-deoxy-D-xylulose-5-phosphate reductoisomerase
EC:6.1.1.5	8.1349	8.11518	8.23059	0.0998382	1.04946	0.105956	0.457803	0.348334	0.791845	0.298177	0.731858	Isoleucine--tRNA ligase
EC:4.2.1.130	-0.108783	-0.137472	0.13897	0.224219	3.29465	0.0552635	0.47052	0.34858	0.808333	0.248976	0.728151	D-lactate dehydratase
EC:3.4.21.62	-4.40979	-4.3705	-4.6577	-0.16788	3.5338	-0.0365951	0.480324	0.348752	0.823345	0.294595	0.757344	Subtilisin
EC:2.1.1.206	-7.20929	-7.16909	-7.47903	-0.50696	6.5965	-0.064294	0.47052	0.349002	0.823363	0.368963	0.788153	tRNA (cytidine(56)-2'-O)-methyltransferase
EC:3.1.27.9	-7.10936	-7.05325	-7.53219	-0.385359	6.4924	-0.0506575	0.47052	0.349336	0.822619	0.333622	0.774444	Transferred entry: 4.6.1.16
EC:2.7.1.15	7.33887	7.33056	7.40935	0.0653375	1.09694	0.0510827	0.477457	0.349553	0.791992	0.477314	0.810013	Ribokinase
EC:2.1.1.11	-4.56501	-4.5501	-4.70187	-0.138741	6.05376	-0.0245524	0.487861	0.349603	0.82367	0.422012	0.79384	Magnesium protoporphyrin IX methyltransferase
EC:4.1.1.36	7.95742	7.94249	8.05439	0.0663535	1.12816	0.052557	0.473988	0.349665	0.792228	0.285407	0.728989	Phosphopantothenoylcysteine decarboxylase
EC:2.1.1.185	7.99641	7.98547	8.11868	0.0762339	1.08574	0.0668931	0.473988	0.35018	0.792074	0.331097	0.740759	23S rRNA (guanosine(2251)-2'-O)-methyltransferase
EC:4.2.1.19	7.98331	7.96232	8.10272	0.115262	1.07809	0.0948085	0.455491	0.351216	0.792089	0.296774	0.731241	Imidazoleglycerol-phosphate dehydratase
EC:1.3.5.5	-5.19146	-5.16761	-5.39159	-0.308843	6.01433	-0.0629386	0.46875	0.351221	0.834681	0.397603	0.793119	15-cis-phytoene desaturase
EC:2.3.1.157	6.53516	6.5306	6.55651	0.0378053	0.844987	0.036601	0.484954	0.351255	0.792397	0.351039	0.747595	Glucosamine-1-phosphate N-acetyltransferase
EC:1.1.1.261	6.19599	6.17738	6.34188	0.0588791	1.2113	0.0470434	0.480324	0.351462	0.792569	0.249688	0.727675	sn-glycerol-1-phosphate dehydrogenase
EC:2.7.9.1	8.00848	7.9933	8.09322	0.0522143	1.11444	0.0445395	0.482639	0.351503	0.792289	0.331404	0.740122	Pyruvate, phosphate dikinase
EC:3.4.11.9	8.58956	8.58132	8.63929	0.0500903	1.1592	0.038522	0.485549	0.351676	0.791969	0.322418	0.737644	Xaa-Pro aminopeptidase
EC:6.2.1.25	-6.09362	-6.01925	-6.49837	-0.306375	4.86198	-0.0555402	0.471676	0.35171	0.833914	0.283649	0.758488	Benzoate--CoA ligase
EC:3.4.21.89	9.27672	9.26291	9.35619	0.0877815	1.21773	0.0707248	0.471676	0.351734	0.792339	0.310413	0.735165	Signal peptidase I
EC:4.99.1.2	-7.07681	-6.99786	-7.43629	-0.513964	4.89163	-0.0889434	0.461806	0.351756	0.827871	0.263675	0.75594	Alkylmercury lyase
EC:4.1.1.6	-9.05289	-9.09353	-8.82003	0.259403	4.41188	0.0586196	0.469364	0.352194	0.838611	0.405017	0.801026	Aconitate decarboxylase
EC:6.3.4.23	-7.19773	-7.14878	-7.48024	-0.317067	6.61123	-0.046059	0.47338	0.3522	0.826202	0.380115	0.794593	Formate--phosphoribosylaminoimidazolecarboxamide ligase
EC:3.2.2.9	8.01404	7.99855	8.1425	0.0137391	1.2431	0.0110221	0.491898	0.352238	0.792519	0.296564	0.731051	Adenosylhomocysteine nucleosidase
EC:2.3.1.59	-6.37099	-6.26337	-6.80485	-0.316972	5.26044	-0.0594881	0.472832	0.352371	0.82803	0.236996	0.747141	Gentamicin 2'-N-acetyltransferase
EC:4.1.3.39	6.74981	6.7431	6.83351	0.126663	1.47441	0.0845132	0.465896	0.352429	0.79238	0.362044	0.751599	4-hydroxy-2-oxovalerate aldolase
EC:2.7.7.30	-7.99696	-8.05632	-7.59094	0.475038	6.4199	0.0689555	0.469364	0.353718	0.831566	0.366992	0.787623	Fucose-1-phosphate guanylyltransferase
EC:3.1.3.10	2.14248	2.12353	2.30791	0.19535	2.11159	0.0793888	0.46412	0.353728	0.79585	0.282602	0.730168	Glucose-1-phosphatase
EC:2.1.1.243	-8.93969	-8.96033	-8.80016	0.180515	4.55319	0.0399256	0.482081	0.354139	0.832264	0.347836	0.79035	2-ketoarginine methyltransferase
EC:1.1.1.346	4.91707	4.89787	5.01651	0.0890301	1.51898	0.0551176	0.475694	0.354281	0.793723	0.35729	0.750418	2,5-didehydrogluconate reductase (2-dehydro-L-gulonate-forming)
EC:3.5.4.16	7.50185	7.48262	7.60113	0.119727	1.24915	0.0928792	0.457803	0.354397	0.792817	0.325183	0.739134	GTP cyclohydrolase I
EC:6.1.1.15	8.24025	8.22018	8.31865	0.0629112	1.01052	0.0559129	0.476852	0.354872	0.791949	0.290632	0.729973	Proline--tRNA ligase
EC:2.3.1.178	-1.96284	-1.92535	-2.32908	-0.32306	4.7616	-0.0678041	0.473988	0.355224	0.813111	0.382061	0.771463	Diaminobutyrate acetyltransferase
EC:1.1.1.387	-9.02762	-9.0422	-8.91478	0.0253468	4.64201	0.00703028	0.497685	0.355864	0.842182	0.407949	0.814008	L-serine 3-dehydrogenase (NAD(+))
EC:2.5.1.77	-4.23539	-4.11247	-4.72735	-0.61961	6.79104	-0.0945174	0.460648	0.356312	0.824523	0.267691	0.745628	7,8-didemethyl-8-hydroxy-5-deazariboflavin synthase
EC:1.1.1.122	-3.39094	-3.37107	-3.52488	-0.471435	4.65601	-0.0904755	0.457176	0.35679	0.826724	0.365897	0.772668	D-threo-aldose 1-dehydrogenase
EC:3.1.3.2	3.99874	4.00708	3.91806	-0.0827575	2.30654	-0.0430004	0.481481	0.356975	0.797131	0.406255	0.776225	Acid phosphatase
EC:3.5.1.41	-3.64114	-3.54702	-4.1578	-0.30968	5.33957	-0.0608432	0.473988	0.357193	0.819187	0.300767	0.746532	Chitin deacetylase
EC:2.7.9.3	6.7896	6.77789	6.86987	0.107088	1.32988	0.0776308	0.46474	0.357776	0.792701	0.300015	0.733309	Selenide, water dikinase
EC:4.1.2.53	-2.76784	-2.78922	-2.61395	0.164272	4.463	0.0360843	0.484954	0.358274	0.802893	0.354283	0.757028	2-keto-3-deoxy-L-rhamnonate aldolase
EC:1.11.1.6	5.58069	5.55793	5.77461	0.0950185	1.41798	0.053921	0.473988	0.359473	0.793244	0.319059	0.738029	Catalase
EC:2.4.2.19	7.51064	7.49638	7.60121	0.0829561	1.13092	0.0700091	0.471676	0.360114	0.793884	0.333322	0.74046	Nicotinate-nucleotide diphosphorylase (carboxylating)
EC:2.7.7.67	-6.96421	-6.91881	-7.21795	-0.20116	6.42309	-0.0265474	0.481481	0.360494	0.828292	0.326986	0.77025	CDP-2,3-bis-(O-geranylgeranyl)-sn-glycerol synthase
EC:3.1.1.29	8.22236	8.20561	8.29752	0.116821	1.0591	0.0981271	0.459491	0.360562	0.793504	0.282103	0.728934	Aminoacyl-tRNA hydrolase
EC:3.1.7.2	0.776711	0.733092	0.934951	0.103417	2.77657	0.0245846	0.480324	0.36073	0.803413	0.366007	0.756935	Guanosine-3',5'-bis(diphosphate) 3'-diphosphatase
EC:1.3.1.43	-1.6559	-1.53829	-2.42626	-0.368802	7.36668	-0.0474895	0.480925	0.361156	0.818403	0.367554	0.761507	Arogenate dehydrogenase
EC:6.3.1.2	9.34881	9.33519	9.45428	0.0619087	1.15622	0.0527902	0.484393	0.361197	0.793573	0.31821	0.737424	Glutamate--ammonia ligase
EC:2.5.1.89	-6.61815	-6.57586	-6.91479	-0.454351	5.97661	-0.0699944	0.469364	0.361658	0.830601	0.357213	0.784059	diphosphate specific)
EC:2.4.1.293	-8.63171	-8.66869	-8.43149	0.232662	4.4651	0.040349	0.480925	0.361758	0.845538	0.389476	0.803886	GalNAc(5)-diNAcBac-PP-undecaprenol beta-1,3-glucosyltransferase
EC:3.5.3.4	-5.38784	-5.34349	-5.57361	-0.516171	6.33504	-0.0620664	0.46412	0.362172	0.828482	0.377272	0.787246	Allantoicase
EC:3.4.21.10	-4.40107	-4.46599	-4.04271	0.192671	4.31012	0.0315871	0.476852	0.362281	0.824241	0.240732	0.733042	Acrosin
EC:1.1.3.9	-9.00739	-9.03565	-8.8167	0.0936592	4.37852	0.0156259	0.494798	0.362676	0.823908	0.482931	0.826509	Galactose oxidase
EC:2.4.1.1	8.75402	8.73751	8.82849	0.0819291	1.12709	0.0760099	0.467052	0.362756	0.793587	0.305706	0.733846	Glycogen phosphorylase
EC:1.3.5.6	-4.39083	-4.34901	-4.70405	-0.447395	5.41122	-0.0694439	0.46875	0.362812	0.827224	0.381691	0.783788	9,9'-di-cis-zeta-carotene desaturase
EC:5.1.3.14	8.35198	8.33133	8.4896	0.0696387	1.4899	0.0438763	0.481481	0.362962	0.793797	0.297903	0.732658	UDP-N-acetylglucosamine 2-epimerase (non-hydrolyzing)
EC:4.2.99.21	2.23099	2.23601	2.20217	-0.185043	2.13655	-0.0763802	0.457176	0.363774	0.798798	0.321083	0.740516	Isochorismate lyase
EC:1.16.8.1	-9.05516	-9.08417	-8.82426	0.225718	4.51503	0.0437483	0.475694	0.363891	0.822726	0.369229	0.782857	Cob(II)yrinic acid a,c-diamide reductase
EC:3.5.4.25	7.80107	7.77859	7.90048	0.122505	1.27155	0.093253	0.455491	0.363914	0.793472	0.329381	0.739583	GTP cyclohydrolase II
EC:2.3.1.101	-5.41077	-5.34651	-5.68866	-0.589354	6.29895	-0.0925082	0.457176	0.364107	0.832767	0.284602	0.760485	Formylmethanofuran--tetrahydromethanopterin N-formyltransferase
EC:2.1.1.294	1.93535	1.95077	1.79317	-0.211098	2.37464	-0.0700222	0.455491	0.364235	0.804506	0.245155	0.728157	3-phospho-methyltransferase
EC:3.1.2.2	-8.967	-8.98048	-8.90904	0.170089	4.23226	0.0341003	0.482081	0.364315	0.834804	0.398874	0.790306	Palmitoyl-CoA hydrolase
EC:4.1.1.68	-3.81399	-3.72707	-4.3276	-0.324485	5.57589	-0.0370591	0.473988	0.364859	0.814744	0.171348	0.729788	5-oxopent-3-ene-1,2,5-tricarboxylate decarboxylase
EC:2.7.1.41	-9.05239	-9.07703	-8.85682	0.163814	4.55325	0.0298534	0.482081	0.364953	0.830895	0.329206	0.771684	Glucose-1-phosphate phosphodismutase
EC:2.3.1.165	-7.13167	-7.08853	-7.37273	-0.403643	5.08685	-0.0772587	0.471676	0.365018	0.838761	0.309273	0.776082	6-methylsalicylic acid synthase
EC:2.1.1.191	8.59985	8.58496	8.66339	0.0749828	1.09717	0.0690209	0.471065	0.365068	0.794519	0.347969	0.745532	23S rRNA (cytosine(1962)-C(5))-methyltransferase
EC:2.1.1.10	5.2986	5.27486	5.44534	0.188661	1.00985	0.161213	0.431214	0.365384	0.795777	0.097645	0.727675	Homocysteine S-methyltransferase
EC:1.1.5.3	7.72908	7.71808	7.80659	0.0372937	1.04712	0.0317383	0.482639	0.365702	0.793992	0.239083	0.727675	Glycerol-3-phosphate dehydrogenase
EC:2.7.1.163	-0.171021	-0.206211	0.0105764	0.256379	2.88121	0.0781984	0.449711	0.366507	0.817152	0.162638	0.727675	Hygromycin B 4-O-kinase
EC:1.14.13.163	-8.98052	-8.99706	-8.86315	0.115156	4.43864	0.0250657	0.483237	0.366814	0.845195	0.413679	0.80473	6-hydroxy-3-succinoylpyridine 3-monooxygenase
EC:1.97.1.9	5.84856	5.83603	5.90815	0.0477215	1.12871	0.0356735	0.482081	0.367283	0.795475	0.325802	0.738507	Selenate reductase
EC:1.1.1.380	3.95402	3.95939	3.90708	0.0471762	1.58189	0.0277432	0.487269	0.367815	0.798334	0.621177	0.882493	L-gulonate 5-dehydrogenase
EC:2.7.1.174	-8.68335	-8.71176	-8.50168	0.166435	4.3049	0.0361411	0.476301	0.367834	0.835976	0.363689	0.788921	Diacylglycerol kinase (CTP)
EC:3.5.1.52	-9.06688	-9.07088	-9.03024	0.0744709	4.4894	0.0194877	0.488426	0.367919	0.845268	0.354879	0.792377	Peptide-N(4)-(N-acetyl-beta-glucosaminyl)asparagine amidase
EC:4.2.1.10	8.1948	8.17207	8.25971	0.0911967	1.13007	0.0841511	0.461272	0.368776	0.794655	0.314731	0.735888	3-dehydroquinate dehydratase
EC:2.6.1.22	2.44464	2.43986	2.49078	-0.00205004	1.29743	-0.001193	0.499422	0.368998	0.798482	0.665656	0.896889	(S)-3-amino-2-methylpropionate transaminase
EC:3.6.3.8	8.42168	8.41683	8.43913	0.0566588	1.07118	0.0509715	0.472222	0.369141	0.795669	0.358618	0.750271	Calcium-transporting ATPase
EC:5.1.3.2	9.15892	9.14733	9.21462	0.0993322	1.22755	0.0857432	0.466435	0.369738	0.795742	0.318594	0.736746	UDP-glucose 4-epimerase
EC:4.1.99.12	7.85521	7.83918	7.93024	0.0660904	1.28025	0.0487177	0.479769	0.369944	0.795625	0.336502	0.742236	3,4-dihydroxy-2-butanone-4-phosphate synthase
EC:1.5.1.15	-8.43442	-8.45991	-8.33684	0.167392	4.31796	0.0291131	0.480324	0.370408	0.839542	0.386903	0.808823	Methylenetetrahydrofolate dehydrogenase (NAD(+))
EC:1.3.7.7	-3.48128	-3.44836	-3.74928	-0.195774	6.93113	-0.0294129	0.483796	0.370527	0.822353	0.401327	0.781431	Ferredoxin:protochlorophyllide reductase (ATP-dependent)
EC:4.2.3.4	8.22707	8.20419	8.31943	0.085834	1.10435	0.0757241	0.467593	0.370606	0.796189	0.328627	0.739038	3-dehydroquinate synthase
EC:3.2.1.22	9.04867	9.04135	9.0878	0.153347	1.30678	0.114087	0.449711	0.371164	0.796013	0.32698	0.738987	Alpha-galactosidase
EC:5.2.1.13	3.64214	3.6817	3.51486	-0.277247	2.40581	-0.0917367	0.456647	0.371764	0.799736	0.311518	0.738651	Prolycopene isomerase
EC:1.1.1.336	5.56341	5.54931	5.7279	0.134949	1.90829	0.0673137	0.46474	0.372379	0.797529	0.334101	0.741133	UDP-N-acetyl-D-mannosamine dehydrogenase
EC:3.2.1.89	7.04661	7.02851	7.12111	0.0386334	1.69003	0.02227	0.490173	0.372447	0.797945	0.387109	0.765254	Arabinogalactan endo-beta-1,4-galactanase
EC:4.1.1.74	-2.3306	-2.27322	-2.87611	-0.442529	4.73559	-0.0705164	0.460116	0.372496	0.815689	0.268376	0.734541	Indolepyruvate decarboxylase
EC:2.3.1.128	8.44177	8.42884	8.5327	0.0927417	0.958149	0.0957723	0.460648	0.372571	0.796722	0.340226	0.743178	Ribosomal-protein-alanine N-acetyltransferase
EC:1.3.3.6	-4.52744	-4.45191	-5.03718	-0.450801	5.87097	-0.0798175	0.465278	0.372573	0.821103	0.396601	0.775814	Acyl-CoA oxidase
EC:2.1.1.152	-6.62508	-6.55082	-7.00814	-0.460002	4.81376	-0.0846202	0.459491	0.37275	0.83259	0.213257	0.743293	Precorrin-6A synthase (deacetylating)
EC:1.3.3.5	-7.61727	-7.59436	-7.74338	-0.326228	4.36761	-0.0558725	0.468208	0.373196	0.833203	0.412426	0.799995	Bilirubin oxidase
EC:2.1.1.63	7.95486	7.95107	8.01142	0.1266	1.09296	0.105761	0.449074	0.373667	0.796798	0.316906	0.737031	Methylated-DNA--[protein]-cysteine S-methyltransferase
EC:1.1.1.211	-9.05491	-9.08792	-8.81734	0.101905	4.18151	0.0174539	0.489017	0.373722	0.848777	0.422041	0.822873	Long-chain-3-hydroxyacyl-CoA dehydrogenase
EC:2.4.1.180	4.04329	4.0332	4.11441	0.114231	2.50431	0.0414959	0.478613	0.374254	0.802949	0.467833	0.804826	Lipopolysaccharide N-acetylmannosaminouronosyltransferase
EC:4.1.1.75	-6.88641	-6.83227	-7.19844	-0.344115	5.19632	-0.0625224	0.472222	0.37486	0.842228	0.336304	0.783175	5-guanidino-2-oxopentanoate decarboxylase
EC:2.7.1.176	1.58004	1.55865	1.66402	0.111739	2.91188	0.0333455	0.484393	0.374941	0.812292	0.466312	0.805488	UDP-N-acetylglucosamine kinase
EC:3.5.1.99	-7.21178	-7.15071	-7.55793	-0.395905	4.81224	-0.0768563	0.463584	0.37545	0.837593	0.368055	0.790991	Fatty acid amide hydrolase
EC:3.5.3.11	6.55115	6.53692	6.64859	0.0770303	1.01277	0.0677706	0.47052	0.375498	0.79745	0.305336	0.733055	Agmatinase
EC:6.1.1.23	5.32716	5.32278	5.34494	0.047404	1.26384	0.0310014	0.486111	0.375814	0.800146	0.644625	0.890733	Aspartate--tRNA(Asn) ligase
EC:6.3.2.10	8.21655	8.20213	8.26394	0.0425709	1.11176	0.0406267	0.486111	0.375836	0.798179	0.352972	0.748177	UDP-N-acetylmuramoyl-tripeptide--D-alanyl-D-alanine ligase
EC:5.3.99.2	-7.46542	-7.42999	-7.65332	-0.422603	6.93125	-0.0631551	0.468208	0.375905	0.82973	0.451449	0.812749	Prostaglandin-D synthase
EC:2.4.2.48	-6.62026	-6.57415	-6.94368	-0.356423	5.82326	-0.0517475	0.475145	0.378187	0.831421	0.31848	0.768249	tRNA-guanine(15) transglycosylase
EC:4.2.1.135	-8.62172	-8.6584	-8.41751	0.257239	4.52386	0.049908	0.472832	0.378341	0.845486	0.441353	0.818398	UDP-N-acetylglucosamine 4,6-dehydratase (configuration-retaining)
EC:1.1.1.58	6.83025	6.82228	6.8563	0.0346919	1.36097	0.0320871	0.486705	0.378936	0.799489	0.303418	0.73406	Tagaturonate reductase
EC:1.2.1.65	-9.04851	-9.05292	-9.01817	0.0605268	4.46146	0.0125881	0.491329	0.379094	0.83699	0.402386	0.803002	Salicylaldehyde dehydrogenase
EC:2.4.2.12	2.08506	2.10791	1.84614	-0.171819	3.18352	-0.0443453	0.46875	0.380245	0.812694	0.311804	0.73943	Nicotinamide phosphoribosyltransferase
EC:1.4.99.6	-4.88633	-4.82953	-5.25219	-0.309443	6.04909	-0.0477026	0.476852	0.380275	0.826828	0.25924	0.744251	D-arginine dehydrogenase
EC:1.1.1.11	-7.44568	-7.50423	-7.09011	0.42928	4.97283	0.0842621	0.460648	0.380282	0.84202	0.376365	0.791705	D-arabinitol 4-dehydrogenase
EC:3.6.3.4	8.0312	8.01176	8.11489	0.0476268	1.30213	0.0364936	0.482639	0.380383	0.800331	0.363928	0.75252	Cu(2+)-exporting ATPase
EC:4.1.3.4	4.16089	4.15374	4.19708	0.0444181	1.29664	0.0326038	0.487861	0.380521	0.801357	0.321446	0.738207	Hydroxymethylglutaryl-CoA lyase
EC:3.5.2.10	6.57111	6.56523	6.61089	0.0648186	1.39666	0.046866	0.480925	0.380568	0.799745	0.479196	0.811291	Creatininase
EC:3.4.14.10	-8.70865	-8.73125	-8.54686	-0.112496	4.19094	-0.0189542	0.490741	0.381525	0.838314	0.465026	0.822765	Tripeptidyl-peptidase II
EC:1.3.8.7	1.01936	1.03966	0.894936	-0.164235	2.0248	-0.0701527	0.46412	0.381841	0.813528	0.278894	0.73326	Medium-chain acyl-CoA dehydrogenase
EC:3.4.21.101	-8.59692	-8.61482	-8.49197	0.0989713	4.13971	0.0229053	0.489583	0.382051	0.833386	0.442695	0.811797	Xanthomonalisin
EC:2.4.1.208	3.58652	3.56557	3.65647	0.0784622	1.2955	0.0585969	0.476301	0.383023	0.804686	0.435972	0.788618	Diglucosyl diacylglycerol synthase (1,2-linking)
EC:1.1.1.34	-6.20312	-6.14878	-6.5346	-0.655069	6.00313	-0.0927929	0.461272	0.383079	0.838406	0.330679	0.778243	Hydroxymethylglutaryl-CoA reductase (NADPH)
EC:1.1.1.369	6.56086	6.56765	6.52394	0.0213783	1.1708	0.0180477	0.489583	0.383231	0.799529	0.790271	0.940952	D-chiro-inositol 1-dehydrogenase
EC:2.7.7.66	-1.69292	-1.65036	-2.02827	-0.264686	2.38583	-0.0966331	0.452546	0.38468	0.823664	0.148871	0.728116	Malonate decarboxylase holo-[acyl-carrier protein] synthase
EC:1.3.1.31	6.00873	5.98599	6.13767	0.178332	1.59279	0.0944041	0.453179	0.384795	0.802674	0.307631	0.734587	2-enoate reductase
EC:1.14.13.148	-7.53994	-7.51511	-7.69529	-0.406624	7.29714	-0.0527448	0.466435	0.384967	0.828978	0.466511	0.819896	Trimethylamine monooxygenase
EC:5.1.1.17	-1.83124	-1.85974	-1.6726	0.130718	3.24172	0.0332409	0.480324	0.385051	0.822603	0.442681	0.794412	Isopenicillin-N epimerase
EC:1.13.12.4	-5.79097	-5.73375	-6.15915	-0.283444	4.68343	-0.0416904	0.475145	0.385386	0.847478	0.265642	0.757488	Lactate 2-monooxygenase
EC:3.1.1.75	-5.85546	-5.94257	-5.34176	0.636607	7.46373	0.0805062	0.471065	0.385416	0.828982	0.405888	0.789311	Poly(3-hydroxybutyrate) depolymerase
EC:6.1.1.22	7.97247	7.95779	8.0596	0.102017	1.16175	0.0801535	0.461806	0.38556	0.802624	0.319031	0.736829	Asparagine--tRNA ligase
EC:1.1.1.18	6.56138	6.57091	6.52114	0.0189478	1.16192	0.0141499	0.491898	0.385736	0.802714	0.791762	0.942509	Inositol 2-dehydrogenase
EC:3.1.2.30	-9.00983	-9.00335	-9.03636	-0.201063	4.58143	-0.0296909	0.487861	0.385885	0.832017	0.450412	0.815021	(3S)-malyl-CoA thioesterase
EC:2.3.1.229	-9.01617	-9.04302	-8.87985	0.25947	4.47589	0.0481038	0.478613	0.386011	0.837413	0.331227	0.778463	4-coumaroyl-homoserine lactone synthase
EC:2.1.1.34	4.05387	4.06813	3.95617	-0.0190832	1.85672	-0.00708718	0.496528	0.386247	0.810126	0.625605	0.882982	tRNA (guanosine(18)-2'-O)-methyltransferase
EC:3.1.3.77	-3.07432	-3.03197	-3.37439	-0.402037	5.4618	-0.0659363	0.465278	0.386384	0.826389	0.298881	0.747455	Acireductone synthase
EC:4.6.1.2	-6.41386	-6.38893	-6.62045	-0.310486	3.94227	-0.0591878	0.459491	0.38807	0.846516	0.399607	0.808461	Guanylate cyclase
EC:6.3.2.1	7.43995	7.42085	7.53117	0.107073	1.27478	0.0786241	0.465896	0.388202	0.803298	0.344777	0.744855	Pantoate--beta-alanine ligase (AMP-forming)
EC:4.1.1.79	-5.878	-5.80461	-6.28392	-0.261903	6.91195	-0.0353482	0.482639	0.388336	0.830096	0.326766	0.759586	Sulfopyruvate decarboxylase
EC:2.3.1.118	4.5532	4.54873	4.61954	0.100037	1.30712	0.0638467	0.465896	0.388577	0.804074	0.457005	0.798859	N-hydroxyarylamine O-acetyltransferase
EC:1.7.7.1	5.42122	5.40746	5.49635	0.0732398	1.25625	0.0610217	0.47052	0.388949	0.803538	0.368081	0.7555	Ferredoxin--nitrite reductase
EC:2.4.1.288	-5.07939	-5.01815	-5.52233	-0.5754	6.31359	-0.0831399	0.46412	0.389053	0.829237	0.399276	0.78635	decaprenol beta-1,5/1,6-galactofuranosyltransferase
EC:1.3.1.58	-8.91749	-8.95553	-8.76288	0.160143	4.49694	0.031577	0.481481	0.389275	0.841768	0.36751	0.792029	2,3-dihydroxy-2,3-dihydro-p-cumate dehydrogenase
EC:1.1.1.313	-8.43055	-8.47045	-8.20064	0.163973	4.58406	0.0330365	0.481481	0.389436	0.840818	0.440546	0.811473	Sulfoacetaldehyde reductase
EC:1.1.2.8	-5.00104	-4.9096	-5.49008	-0.454663	4.93798	-0.0857052	0.465896	0.390982	0.840664	0.256945	0.752677	Alcohol dehydrogenase (cytochrome c)
EC:3.6.1.12	-9.05331	-9.07014	-8.93182	0.121845	4.30624	0.020985	0.486705	0.391312	0.847521	0.390701	0.794593	dCTP diphosphatase
EC:3.4.22.70	9.07524	9.05168	9.16667	0.0414644	1.20197	0.0314394	0.486111	0.39136	0.805911	0.298283	0.732277	Sortase A
EC:5.1.99.6	8.15032	8.1266	8.25495	0.0857901	1.0879	0.073473	0.462963	0.391782	0.805407	0.264718	0.727855	NAD(P)H-hydrate epimerase
EC:1.1.1.170	-6.96997	-6.91245	-7.28186	-0.268218	4.8538	-0.0579567	0.467052	0.392294	0.842413	0.420048	0.810502	(decarboxylating)
EC:6.1.1.17	8.35886	8.34161	8.41764	0.0404912	1.02897	0.0362594	0.484954	0.392399	0.805641	0.321139	0.736798	Glutamate--tRNA ligase
EC:2.4.1.10	-0.754417	-0.724216	-1.01296	-0.169578	3.43277	-0.0417602	0.482081	0.392993	0.813564	0.380562	0.763722	Levansucrase
EC:3.2.1.99	7.24209	7.21783	7.34828	0.154775	1.68787	0.0841193	0.46474	0.394008	0.80571	0.337347	0.741847	Arabinan endo-1,5-alpha-L-arabinosidase
EC:3.1.2.20	-0.102408	-0.0915959	-0.166317	-0.243791	2.93264	-0.0792555	0.465278	0.394803	0.816387	0.356886	0.753801	Acyl-CoA hydrolase
EC:2.7.1.181	1.93438	1.95124	1.80409	-0.0531305	2.31135	-0.0176378	0.490741	0.395368	0.812276	0.25712	0.729835	Polymannosyl GlcNAc-diphospho-ditrans,octacis-undecaprenol kinase
EC:4.1.1.39	1.3461	1.32896	1.43034	0.121941	2.51042	0.0493015	0.474537	0.396962	0.810745	0.291663	0.732491	Ribulose-bisphosphate carboxylase
EC:2.7.8.1	-7.14855	-7.14942	-7.14421	-0.245718	3.95687	-0.0501919	0.469364	0.398064	0.843108	0.457866	0.819469	Ethanolaminephosphotransferase
EC:1.3.99.31	2.20792	2.22438	2.09507	-0.131529	1.90033	-0.0630825	0.47338	0.398254	0.816034	0.311593	0.73767	Phytoene desaturase (lycopene-forming)
EC:1.17.1.4	6.73311	6.73094	6.74197	0.0270112	1.13476	0.0183069	0.488426	0.398577	0.807773	0.641224	0.889284	Xanthine dehydrogenase
EC:1.3.99.29	2.20622	2.22261	2.1048	-0.170469	1.8655	-0.0860672	0.467052	0.398619	0.814024	0.321412	0.742607	Phytoene desaturase (zeta-carotene-forming)
EC:1.1.1.42	7.71762	7.70572	7.80754	0.10275	1.14209	0.078551	0.462428	0.398979	0.807435	0.322444	0.738141	Isocitrate dehydrogenase (NADP(+))
EC:5.3.2.5	2.23719	2.22544	2.31782	0.0359104	1.62365	0.0230086	0.488426	0.400141	0.80981	0.563208	0.853335	2,3-diketo-5-methylthiopentyl-1-phosphate enolase
EC:4.2.2.17	0.701692	0.710564	0.566713	0.0411626	2.30837	0.0159369	0.491898	0.400527	0.81175	0.589751	0.867852	Inulin fructotransferase (DFA-I-forming)
EC:3.1.3.4	-1.4188	-1.49908	-0.984463	0.49914	5.78343	0.0709382	0.467593	0.400692	0.822469	0.287272	0.734324	Phosphatidate phosphatase
EC:3.5.1.78	-2.20142	-2.2775	-1.86582	0.433308	6.99673	0.0572852	0.471676	0.400693	0.837306	0.381629	0.772088	Glutathionylspermidine amidase
EC:4.1.3.44	-7.13426	-7.09405	-7.31427	-0.249473	6.56374	-0.0417983	0.484954	0.400733	0.84193	0.42147	0.809905	tRNA 4-demethylwyosine synthase (AdoMet-dependent)
EC:3.1.1.57	-8.97346	-9.00556	-8.76635	0.183339	4.56975	0.0262443	0.479167	0.400783	0.845533	0.44223	0.810862	2-pyrone-4,6-dicarboxylate lactonase
EC:4.1.1.44	7.87066	7.85556	7.99312	0.124225	1.22409	0.0935381	0.460116	0.40085	0.808256	0.365442	0.752975	4-carboxymuconolactone decarboxylase
EC:3.6.3.34	8.89444	8.88229	8.9709	0.136603	1.12146	0.119333	0.450231	0.400999	0.808314	0.301293	0.732642	Iron-chelate-transporting ATPase
EC:4.1.1.3	9.0426	9.03702	9.09107	0.0548376	1.27303	0.040679	0.479769	0.40144	0.808886	0.413586	0.776858	Oxaloacetate decarboxylase
EC:1.3.1.101	-2.60414	-2.50093	-3.17442	-0.146656	7.40626	-0.0189764	0.491898	0.401928	0.834649	0.600705	0.863047	2,3-bis-O-geranylgeranyl-sn-glycerol 1-phosphate reductase (NAD(P)H)
EC:3.1.11.5	8.53333	8.51908	8.63761	0.0774823	1.04894	0.082151	0.46875	0.402108	0.810221	0.284485	0.729049	Exodeoxyribonuclease V
EC:2.7.1.162	-3.73233	-3.85217	-3.06727	0.308001	7.42719	0.0431283	0.478009	0.402389	0.830724	0.406405	0.785485	N-acetylhexosamine 1-kinase
EC:1.3.99.5	-3.45099	-3.4216	-3.60174	-0.271884	3.41051	-0.0633382	0.46412	0.402792	0.826032	0.350628	0.772503	3-oxo-5-alpha-steroid 4-dehydrogenase (acceptor)
EC:1.4.1.13	9.29162	9.27624	9.34987	0.0727027	1.23988	0.0570109	0.478009	0.402933	0.809742	0.337203	0.742094	Glutamate synthase (NADPH)
EC:1.14.13.23	-9.01994	-9.05863	-8.81144	0.105377	4.42899	0.0177044	0.491329	0.403662	0.841906	0.444411	0.807356	3-hydroxybenzoate 4-monooxygenase
EC:2.4.1.21	8.27148	8.24932	8.36624	0.0756194	1.10429	0.0658326	0.472222	0.403816	0.810399	0.318003	0.737284	Starch synthase
EC:4.4.1.8	8.81988	8.81259	8.84651	0.0854706	1.17572	0.0826625	0.472222	0.404039	0.809559	0.334912	0.741617	Cystathionine beta-lyase
EC:1.14.13.129	-4.15278	-4.05692	-4.7864	-0.108266	6.83751	-0.017257	0.494213	0.404212	0.8332	0.461378	0.813875	Beta-carotene 3-hydroxylase
EC:2.4.1.25	8.51801	8.50464	8.56538	0.0412138	1.13173	0.0260629	0.486705	0.404676	0.810805	0.360201	0.750728	4-alpha-glucanotransferase
EC:1.3.1.93	-9.01856	-9.06182	-8.77168	0.228264	4.51002	0.044752	0.478613	0.404703	0.840891	0.436444	0.819027	Very-long-chain enoyl-CoA reductase
EC:1.5.99.12	-8.9837	-9.0098	-8.87517	0.220203	4.42522	0.0452034	0.478009	0.404804	0.845945	0.460025	0.824994	Cytokinin dehydrogenase
EC:5.1.3.13	8.37035	8.36225	8.42595	0.0463633	1.27069	0.0279844	0.489017	0.404923	0.809939	0.305915	0.73402	dTDP-4-dehydrorhamnose 3,5-epimerase
EC:1.4.1.14	9.2915	9.27805	9.34797	0.0412115	1.21756	0.037015	0.483796	0.405016	0.809704	0.339926	0.742552	Glutamate synthase (NADH)
EC:3.6.3.16	4.78317	4.76093	4.86218	0.163673	1.7884	0.0889503	0.452546	0.405645	0.810615	0.40119	0.771854	Arsenite-transporting ATPase
EC:2.7.7.24	8.23331	8.2236	8.26523	0.0665846	1.19907	0.0608014	0.476301	0.405793	0.811179	0.331397	0.74039	Glucose-1-phosphate thymidylyltransferase
EC:1.2.1.78	-9.04517	-9.06446	-8.91125	0.134885	4.43974	0.024601	0.486111	0.405836	0.8603	0.395517	0.807922	2-formylbenzoate dehydrogenase
EC:2.1.1.251	-8.95603	-8.99974	-8.76921	0.107176	4.61397	0.0253443	0.490741	0.406071	0.848693	0.426962	0.819189	Methylated-thiol--coenzyme M methyltransferase
EC:5.4.99.7	-6.24019	-6.218	-6.39754	-0.314633	5.48462	-0.0534147	0.472832	0.40616	0.83672	0.436852	0.798522	Lanosterol synthase
EC:3.7.1.9	-1.59256	-1.55196	-1.81568	-0.299687	3.03707	-0.0967196	0.456647	0.406951	0.830046	0.164069	0.727675	2-hydroxymuconate-6-semialdehyde hydrolase
EC:3.6.1.26	-3.31338	-3.36726	-3.03553	0.488057	6.89316	0.0624545	0.471065	0.407014	0.831208	0.453578	0.803366	CDP-diacylglycerol diphosphatase
EC:3.2.1.6	-8.99233	-9.00932	-8.92406	-0.163912	4.68291	-0.0349299	0.481481	0.40754	0.844518	0.542686	0.844027	Endo-1,3(4)-beta-glucanase
EC:4.1.1.97	-2.53233	-2.45823	-3.08487	-0.386548	6.25508	-0.0582486	0.468208	0.407676	0.830509	0.277988	0.734847	2-oxo-4-hydroxy-4-carboxy-5-ureidoimidazoline decarboxylase
EC:1.5.5.2	4.8883	4.86683	4.97924	-0.0223437	2.19992	-0.00669135	0.494798	0.40832	0.81311	0.741213	0.924785	Proline dehydrogenase
EC:2.6.1.18	-5.30224	-5.26711	-5.58142	-0.686656	6.94896	-0.0903686	0.450231	0.408605	0.824655	0.353399	0.760946	Beta-alanine--pyruvate transaminase
EC:2.7.1.6	7.96218	7.94343	8.04822	0.0854685	1.18275	0.0728853	0.471065	0.408779	0.812362	0.349925	0.747064	Galactokinase
EC:5.2.1.2	-6.67701	-6.70359	-6.52617	0.274719	5.45742	0.0411039	0.479769	0.409389	0.855792	0.518138	0.842614	Maleylacetoacetate isomerase
EC:2.4.2.3	7.83301	7.81964	7.91467	0.0822002	1.09599	0.0705732	0.463584	0.409678	0.81166	0.318011	0.736995	Uridine phosphorylase
EC:1.8.99.3	1.65236	1.63272	1.92474	0.342417	3.16639	0.0830563	0.431214	0.410264	0.834919	0.102894	0.727675	Hydrogensulfite reductase
EC:1.1.1.8	-8.41833	-8.40811	-8.47713	-0.106938	4.13433	-0.0227786	0.489017	0.410568	0.846277	0.443361	0.814406	Glycerol-3-phosphate dehydrogenase (NAD(+))
EC:2.7.1.2	9.034	9.02809	9.07111	0.0753472	1.19475	0.0650631	0.472222	0.41063	0.812864	0.436448	0.78655	Glucokinase
EC:1.3.99.26	2.206	2.22109	2.09869	-0.124749	1.87948	-0.0531855	0.469364	0.410794	0.817009	0.312258	0.738742	All-trans-zeta-carotene desaturase
EC:3.1.21.2	7.70693	7.69602	7.82286	0.0950279	1.16839	0.0679841	0.472222	0.410803	0.813166	0.403471	0.771789	Deoxyribonuclease IV
EC:1.14.13.72	-8.10987	-8.14602	-7.91547	0.209499	3.97904	0.0464339	0.471065	0.410819	0.8373	0.435442	0.807717	Methylsterol monooxygenase
EC:1.5.1.21	-7.65039	-7.63584	-7.71879	-0.105166	7.91039	-0.0157684	0.493642	0.411413	0.832685	0.445437	0.803396	1-piperideine-2-carboxylate/1-pyrroline-2-carboxylate reductase (NADPH)
EC:2.3.1.200	-9.02785	-9.03603	-8.94915	0.0594405	4.41729	0.0163672	0.49537	0.411864	0.854417	0.490474	0.836754	Lipoyl amidotransferase
EC:2.7.1.161	-6.68523	-6.63329	-6.93968	-0.531055	6.05909	-0.0837783	0.462428	0.412206	0.833417	0.359247	0.777243	CTP-dependent riboflavin kinase
EC:3.4.21.46	-9.07276	-9.0906	-8.98742	0.148639	4.38616	0.0306898	0.482639	0.412458	0.842392	0.455261	0.817936	Complement factor D
EC:1.5.1.49	-9.09467	-9.11241	-8.94979	0.164518	4.41695	0.0269955	0.483237	0.412505	0.833867	0.459642	0.818031	1-pyrroline-2-carboxylate reductase (NAD(P)H)
EC:3.1.21.7	2.88812	2.88757	2.89948	-0.0976324	2.18377	-0.0318935	0.483796	0.4128	0.817986	0.640245	0.888964	Deoxyribonuclease V
EC:6.4.1.2	8.85872	8.85163	8.91242	0.0622059	1.07719	0.0523037	0.476852	0.412839	0.813489	0.392606	0.766508	Acetyl-CoA carboxylase
EC:1.4.3.19	-0.107462	-0.0594719	-0.274986	0.00990198	4.63607	0.00224793	0.497685	0.413538	0.827635	0.286519	0.732534	Glycine oxidase
EC:1.1.1.77	7.39775	7.37749	7.58197	0.019686	1.3391	0.0135471	0.495954	0.413725	0.815157	0.371996	0.756012	Lactaldehyde reductase
EC:2.2.1.2	7.73459	7.73368	7.74814	0.11971	1.16893	0.0962303	0.461806	0.414641	0.815186	0.397341	0.770008	Transaldolase
EC:2.5.1.32	1.80318	1.8335	1.70539	-0.164037	2.78725	-0.0516879	0.469907	0.414728	0.821958	0.292239	0.734035	15-cis-phytoene synthase
EC:1.3.1.78	-5.59333	-5.60291	-5.5189	-0.520672	6.71801	-0.0743875	0.465896	0.415184	0.841252	0.477424	0.821519	Arogenate dehydrogenase (NADP(+))
EC:3.2.1.113	-8.75239	-8.76884	-8.65146	0.134379	4.33076	0.0294488	0.479167	0.415448	0.846708	0.428325	0.813875	Mannosyl-oligosaccharide 1,2-alpha-mannosidase
EC:2.1.1.45	7.55513	7.54169	7.62042	0.0549929	1.28751	0.0408857	0.483237	0.416093	0.815329	0.423461	0.780981	Thymidylate synthase
EC:1.2.1.44	-9.0856	-9.10826	-8.93721	0.0463318	4.40686	0.00861459	0.497685	0.416459	0.84482	0.422084	0.808292	Cinnamoyl-CoA reductase
EC:1.14.12.18	-9.00817	-9.04215	-8.79029	0.439162	4.49048	0.0768052	0.457176	0.416813	0.843873	0.483275	0.833867	Biphenyl 2,3-dioxygenase
EC:1.1.1.108	1.11755	1.13991	1.00187	0.0353716	2.30376	0.0109662	0.492486	0.416834	0.819759	0.494029	0.821236	Carnitine 3-dehydrogenase
EC:1.1.1.173	-8.95371	-8.9711	-8.85487	-0.0227309	4.50633	-0.00651694	0.497685	0.417242	0.847258	0.450418	0.820657	L-rhamnose 1-dehydrogenase
EC:2.1.1.288	-8.54489	-8.55524	-8.47512	0.0699478	4.23589	0.0140526	0.491898	0.417563	0.845792	0.416889	0.806912	Aklanonic acid methyltransferase
EC:1.1.1.100	9.46899	9.45628	9.53566	0.0470755	1.01682	0.0428829	0.477457	0.418116	0.817097	0.411903	0.776005	3-oxoacyl-[acyl-carrier-protein] reductase
EC:2.3.1.79	8.43359	8.41635	8.53389	0.0611877	1.20198	0.0445117	0.482639	0.418648	0.81747	0.394495	0.768652	Maltose O-acetyltransferase
EC:2.3.1.40	2.35249	2.31353	2.49322	0.194962	2.80139	0.0632107	0.462428	0.42053	0.819378	0.410645	0.776358	Acyl-[acyl-carrier-protein]--phospholipid O-acyltransferase
EC:1.8.1.14	-9.04235	-9.05446	-9.00153	0.0142418	4.57876	0.0024443	0.498266	0.420948	0.839502	0.399923	0.797479	CoA-disulfide reductase
EC:2.6.1.4	-8.40842	-8.41713	-8.34855	0.107847	4.10308	0.024571	0.489017	0.420984	0.845144	0.452866	0.806066	Glycine transaminase
EC:1.3.99.28	2.20518	2.21392	2.10904	-0.170443	1.84564	-0.0757096	0.462963	0.421027	0.822587	0.329572	0.745251	Phytoene desaturase (neurosporene-forming)
EC:2.8.2.30	-9.07292	-9.08069	-9.037	-0.223853	4.37067	-0.0481165	0.478009	0.421459	0.846375	0.548929	0.865852	[Heparan sulfate]-glucosamine 3-sulfotransferase 3
EC:3.2.1.164	-8.90862	-8.92012	-8.86351	0.137666	4.53159	0.0263425	0.486705	0.42161	0.847617	0.468075	0.820567	Galactan endo-1,6-beta-galactosidase
EC:1.18.1.7	-8.43735	-8.47149	-8.19488	0.131866	4.06604	0.030691	0.482639	0.421627	0.853484	0.463858	0.815837	specific)
EC:6.1.1.26	-9.03494	-9.04872	-8.95091	-0.0240995	4.48397	-0.00496626	0.494798	0.421687	0.846127	0.40436	0.807587	Pyrrolysine--tRNA(Pyl) ligase
EC:6.3.1.1	7.82257	7.79291	7.93388	0.0563693	1.31625	0.0415461	0.480324	0.421709	0.818546	0.313417	0.735867	Aspartate--ammonia ligase
EC:1.10.3.3	-8.95154	-8.97933	-8.84077	0.137985	4.31776	0.0312425	0.484954	0.421717	0.855618	0.501299	0.841368	L-ascorbate oxidase
EC:5.3.1.31	-7.12873	-7.20449	-6.62897	0.405241	6.58271	0.0638969	0.465896	0.421812	0.845769	0.250026	0.752891	Sulfoquinovose isomerase
EC:3.1.3.73	8.16091	8.13402	8.24579	0.0538486	1.18674	0.0435707	0.483796	0.422384	0.818938	0.309185	0.734925	Adenosylcobalamin/alpha-ribazole phosphatase
EC:1.1.98.3	-6.54924	-6.51389	-6.83699	-0.427485	4.52469	-0.0786982	0.458333	0.422749	0.851201	0.302845	0.772038	Decaprenylphospho-beta-D-ribofuranose 2-dehydrogenase
EC:3.1.2.25	-8.81282	-8.81282	-8.81381	-0.124073	4.41916	-0.0238799	0.488426	0.423149	0.851377	0.417499	0.807772	Phenylacetyl-CoA hydrolase
EC:1.3.1.60	-9.05067	-9.06106	-8.9533	0.226945	4.35795	0.0415479	0.475694	0.423239	0.836143	0.467784	0.81209	Dibenzothiophene dihydrodiol dehydrogenase
EC:1.1.1.61	4.84684	4.85404	4.80329	0.00846015	1.20947	0.00549631	0.496528	0.423257	0.820092	0.715458	0.913925	4-hydroxybutyrate dehydrogenase
EC:2.6.1.79	-8.79714	-8.8215	-8.6873	0.211991	4.14299	0.0422189	0.476301	0.423666	0.849625	0.477895	0.833519	Glutamate--prephenate aminotransferase
EC:2.1.1.103	-8.64657	-8.67792	-8.47181	0.261159	4.1918	0.0476962	0.469907	0.423866	0.850204	0.492327	0.841851	Phosphoethanolamine N-methyltransferase
EC:6.3.4.16	-8.842	-8.88045	-8.65694	0.184654	4.22787	0.0369342	0.479167	0.424589	0.859584	0.370426	0.793566	Carbamoyl-phosphate synthase (ammonia)
EC:5.3.3.8	-6.06757	-6.02951	-6.27813	-0.453509	5.77791	-0.066253	0.462428	0.42465	0.842466	0.36214	0.787416	Dodecenoyl-CoA isomerase
EC:1.3.1.62	-8.83046	-8.86592	-8.56802	0.30834	4.56588	0.0664333	0.467593	0.424721	0.850197	0.417278	0.80882	Pimeloyl-CoA dehydrogenase
EC:1.1.99.21	-8.30398	-8.3187	-8.23124	0.0654616	4.2385	0.0140665	0.490741	0.425179	0.841562	0.465958	0.827184	D-sorbitol dehydrogenase (acceptor)
EC:2.1.1.215	-4.95807	-4.89532	-5.3278	-0.246051	5.87379	-0.0390856	0.482081	0.425313	0.839207	0.322795	0.76527	tRNA (guanine(26)-N(2)/guanine(27)-N(2))-dimethyltransferase
EC:5.3.99.3	-8.72332	-8.73887	-8.63642	0.0317455	4.27818	0.00450428	0.497685	0.425484	0.863019	0.45457	0.828622	Prostaglandin-E synthase
EC:1.1.1.145	-6.43859	-6.36796	-6.86095	-0.416525	4.69784	-0.0847438	0.456647	0.425968	0.856115	0.266665	0.767838	3-beta-hydroxy-Delta(5)-steroid dehydrogenase
EC:1.1.1.103	4.75263	4.75263	4.75265	0.0603105	1.21401	0.0476508	0.478613	0.426139	0.820024	0.579175	0.862037	L-threonine 3-dehydrogenase
EC:4.2.1.138	-9.02875	-9.0467	-8.90178	0.236392	4.32418	0.0405423	0.479167	0.426201	0.858809	0.439452	0.815696	(+)-caryolan-1-ol synthase
EC:6.3.2.36	-6.84927	-6.82282	-6.98708	-0.131117	6.31387	-0.0187297	0.487861	0.426748	0.850202	0.477291	0.831359	4-phosphopantoate--beta-alanine ligase
EC:4.2.1.46	8.33623	8.3271	8.38206	0.0408928	1.17795	0.0311274	0.487861	0.427088	0.821478	0.377908	0.759538	dTDP-glucose 4,6-dehydratase
EC:5.2.1.1	2.17015	2.15763	2.24209	0.094124	1.70224	0.0471187	0.475145	0.427715	0.822984	0.54236	0.842985	Maleate isomerase
EC:2.3.1.234	8.50898	8.50292	8.53018	0.0209553	1.04726	0.0201924	0.493056	0.427721	0.821952	0.378849	0.760218	N(6)-L-threonylcarbamoyladenine synthase
EC:6.3.1.8	-2.19593	-2.26977	-1.86331	0.574351	7.06352	0.0823708	0.462428	0.428043	0.831316	0.39389	0.771183	Glutathionylspermidine synthase
EC:3.1.4.50	-7.99886	-8.04565	-7.66252	0.404962	6.9527	0.0615173	0.47052	0.428193	0.84345	0.412099	0.805461	Glycosylphosphatidylinositol phospholipase D
EC:1.3.99.23	1.34342	1.30643	1.69107	0.265035	3.09181	0.0775297	0.460116	0.428433	0.827412	0.159343	0.727675	All-trans-retinol 13,14-reductase
EC:2.5.1.62	-4.3241	-4.28634	-4.61939	-0.354473	5.99857	-0.0532613	0.475145	0.428806	0.833994	0.420454	0.786774	Chlorophyll synthase
EC:3.4.17.18	-8.57844	-8.60824	-8.38716	0.264794	4.24678	0.0549696	0.46412	0.429123	0.850115	0.43988	0.811154	Carboxypeptidase T
EC:5.3.3.14	0.373101	0.317816	0.878358	0.227483	4.44839	0.0509947	0.476301	0.429246	0.831766	0.232662	0.727792	Trans-2-decenoyl-[acyl-carrier-protein] isomerase
EC:3.2.2.1	5.199	5.18558	5.24476	0.0121994	1.25541	0.00927769	0.495954	0.429308	0.822374	0.797266	0.9441	Purine nucleosidase
EC:5.1.3.25	0.431744	0.447939	0.300152	-0.125086	3.21755	-0.0305621	0.484393	0.429957	0.825433	0.466335	0.804075	dTDP-L-rhamnose 4-epimerase
EC:3.4.21.76	-9.07861	-9.07761	-9.08018	0.103201	4.46499	0.0218667	0.489017	0.430152	0.847838	0.410611	0.79495	Myeloblastin
EC:1.3.99.4	-6.4766	-6.43697	-6.62967	-0.201124	4.71278	-0.0388302	0.482639	0.431429	0.844497	0.417793	0.808954	3-oxosteroid 1-dehydrogenase
EC:1.14.11.8	-8.70955	-8.72291	-8.58527	-0.00288675	4.61197	-0.000858466	0.498843	0.431506	0.844894	0.505475	0.833603	Trimethyllysine dioxygenase
EC:1.3.99.27	-8.88866	-8.8987	-8.8563	0.0628901	4.58599	0.0140619	0.493642	0.432299	0.848304	0.468428	0.813906	1-hydroxycarotenoid 3,4-desaturase
EC:1.3.1.83	-4.73686	-4.71981	-4.87578	-0.403727	5.85776	-0.0683188	0.471676	0.432364	0.842394	0.48975	0.81874	Geranylgeranyl diphosphate reductase
EC:4.4.1.13	-9.03938	-9.05805	-8.973	0.164103	4.37835	0.0310274	0.478613	0.432517	0.849432	0.421972	0.806797	Cysteine-S-conjugate beta-lyase
EC:1.3.1.74	-6.22085	-6.14449	-6.67618	-0.373116	5.60267	-0.0659999	0.475145	0.432846	0.844129	0.369208	0.781555	2-alkenal reductase (NAD(P)(+))
EC:6.2.1.39	-9.03708	-9.04423	-8.99588	0.0995215	4.43129	0.0241148	0.486705	0.433021	0.861945	0.408453	0.819042	[Butirosin acyl-carrier protein]--L-glutamate ligase
EC:1.3.1.2	-5.98849	-6.02117	-5.74304	0.489424	5.77172	0.0704232	0.46875	0.433125	0.853155	0.341654	0.784387	Dihydropyrimidine dehydrogenase (NADP(+))
EC:1.2.1.31	-9.08694	-9.11976	-8.8599	0.253086	4.5298	0.0505759	0.46875	0.433589	0.850975	0.439675	0.821023	L-aminoadipate-semialdehyde dehydrogenase
EC:2.3.1.18	6.2278	6.21585	6.27189	0.165764	1.30628	0.121451	0.448555	0.433843	0.82493	0.335442	0.741507	Galactoside O-acetyltransferase
EC:2.4.2.36	-8.86635	-8.88669	-8.76057	0.133336	4.64236	0.0279826	0.486705	0.43391	0.855881	0.446807	0.822938	NAD(+)--diphthamide ADP-ribosyltransferase
EC:4.2.3.75	-8.61941	-8.60212	-8.70549	-0.0956425	4.26236	-0.019316	0.493642	0.434149	0.847534	0.471907	0.822939	(-)-germacrene D synthase
EC:4.1.1.11	7.36568	7.35204	7.45358	0.0962994	1.24346	0.0774671	0.474537	0.434286	0.825355	0.390519	0.766029	Aspartate 1-decarboxylase
EC:3.6.1.6	-9.06102	-9.075	-8.92769	0.26368	4.46014	0.0485797	0.477457	0.434595	0.856721	0.368442	0.795584	Nucleoside diphosphate phosphatase
EC:2.5.1.68	-4.45077	-4.41259	-4.78533	-0.224566	4.55128	-0.0447536	0.473988	0.434635	0.845908	0.347442	0.771134	(2Z,6E)-farnesyl diphosphate synthase
EC:2.6.1.13	3.66816	3.6801	3.62427	-0.149577	1.97567	-0.0653547	0.467052	0.434741	0.8249	0.353479	0.752033	Ornithine aminotransferase
EC:2.6.1.7	-9.03771	-9.03542	-9.04686	0.147119	4.41186	0.0280744	0.486111	0.435148	0.845222	0.416772	0.798733	Kynurenine--oxoglutarate transaminase
EC:1.13.11.55	-8.71217	-8.73824	-8.5841	0.188132	4.06279	0.03642	0.485549	0.435463	0.854612	0.403084	0.792481	Sulfur oxygenase/reductase
EC:1.1.3.37	-7.95797	-7.99217	-7.74139	0.267565	4.03815	0.0478914	0.467052	0.435919	0.848957	0.358158	0.792685	D-arabinono-1,4-lactone oxidase
EC:5.1.3.5	-5.10143	-5.12833	-4.88756	0.312313	5.49578	0.048836	0.47052	0.436438	0.850412	0.427759	0.797061	UDP-arabinose 4-epimerase
EC:1.3.1.29	-9.04457	-9.07087	-8.9165	0.141951	4.44763	0.0316492	0.488426	0.436493	0.848406	0.457988	0.817689	Cis-1,2-dihydro-1,2-dihydroxynaphthalene dehydrogenase
EC:2.1.1.2	-9.07162	-9.08509	-8.96921	0.0983321	4.41336	0.0193777	0.486705	0.436509	0.847771	0.489	0.827476	Guanidinoacetate N-methyltransferase
EC:2.1.1.49	-9.03809	-9.06493	-8.85565	0.247146	4.45434	0.0454547	0.472832	0.436597	0.846717	0.474527	0.829429	Amine N-methyltransferase
EC:2.1.1.98	-7.13354	-7.09859	-7.3253	-0.423155	6.38918	-0.0609716	0.468208	0.436645	0.855003	0.417531	0.808409	Diphthine synthase
EC:3.7.1.3	-0.343926	-0.350698	-0.288642	0.128533	1.63469	0.0648481	0.471676	0.436831	0.835222	0.341617	0.753757	Kynureninase
EC:3.5.1.77	-8.61699	-8.64971	-8.39853	0.212614	4.39107	0.0387262	0.476301	0.437026	0.849848	0.452739	0.822682	N-carbamoyl-D-amino-acid hydrolase
EC:2.1.1.28	-9.04622	-9.06465	-8.91285	0.216121	4.528	0.0374273	0.480324	0.437691	0.836091	0.415831	0.797586	Phenylethanolamine N-methyltransferase
EC:1.14.13.25	-9.02063	-9.02919	-8.96866	0.157297	4.49346	0.0248916	0.490173	0.437802	0.848859	0.478996	0.825734	Methane monooxygenase (soluble)
EC:6.2.1.12	-8.5554	-8.57226	-8.44581	0.219167	4.11711	0.0435758	0.475145	0.437855	0.849853	0.467442	0.821428	4-coumarate--CoA ligase
EC:5.5.1.2	-1.53985	-1.53086	-1.58902	0.093406	2.81666	0.0237557	0.487269	0.43791	0.834664	0.861291	0.958257	3-carboxy-cis,cis-muconate cycloisomerase
EC:2.4.1.80	-2.92764	-2.95415	-2.72348	0.231892	3.52741	0.052271	0.475694	0.43791	0.837655	0.363288	0.764855	Ceramide glucosyltransferase
EC:1.8.2.2	-2.06428	-2.10821	-1.75277	0.144762	5.03276	0.0242856	0.487861	0.43794	0.851535	0.33696	0.755475	Thiosulfate dehydrogenase
EC:2.1.1.4	-8.10385	-8.10385	-8.10263	0.0182923	4.15676	0.00227771	0.498266	0.438028	0.85036	0.438316	0.808143	Acetylserotonin O-methyltransferase
EC:5.99.1.2	9.92423	9.91058	10.0124	0.0570943	1.22156	0.0496693	0.481481	0.438397	0.827651	0.384427	0.763092	DNA topoisomerase
EC:6.2.1.13	0.52539	0.486036	0.717155	0.172243	2.33778	0.0740665	0.460648	0.438733	0.829366	0.255431	0.730171	Acetate--CoA ligase (ADP-forming)
EC:2.5.1.65	-8.94781	-8.97239	-8.81657	-0.0218642	4.3708	-0.00322292	0.497685	0.43882	0.860253	0.443989	0.823627	O-phosphoserine sulfhydrylase
EC:1.13.11.74	-8.27614	-8.2753	-8.28024	0.0207277	4.49397	0.00508789	0.498266	0.439288	0.84876	0.610354	0.867796	2-aminophenol 1,6-dioxygenase
EC:3.4.24.63	-9.02496	-9.04457	-8.92571	0.00918492	4.4944	0.0017206	0.498266	0.440001	0.858534	0.451564	0.817663	Meprin B
EC:2.7.1.182	-1.22336	-1.24015	-1.11683	-0.0214813	3.54179	-0.00561179	0.496528	0.440963	0.834298	0.614419	0.874468	Phytol kinase
EC:3.4.24.30	-9.05214	-9.0618	-8.99564	0.397211	4.36032	0.0763353	0.460648	0.441332	0.851611	0.435837	0.809976	Coccolysin
EC:2.3.2.21	-9.04694	-9.06693	-8.90286	0.0788128	4.48648	0.0140251	0.493056	0.441707	0.85615	0.464784	0.826332	Cyclo(L-tyrosyl-L-tyrosyl) synthase
EC:1.14.16.1	-3.34225	-3.25808	-3.84815	-0.416968	5.84876	-0.0637896	0.467593	0.44182	0.843619	0.381468	0.769534	Phenylalanine 4-monooxygenase
EC:2.4.99.17	8.49077	8.48122	8.56086	0.0722572	1.17917	0.0652848	0.476852	0.442308	0.8294	0.383236	0.762497	S-adenosylmethionine:tRNA ribosyltransferase-isomerase
EC:4.1.99.16	-8.62813	-8.63821	-8.54419	0.139093	4.20569	0.0264868	0.487269	0.442504	0.856495	0.430714	0.807376	Geosmin synthase
EC:4.1.1.1	-8.90702	-8.9199	-8.82428	0.0175539	4.63864	0.00340257	0.496528	0.442926	0.84378	0.518015	0.835316	Pyruvate decarboxylase
EC:2.7.8.8	7.45639	7.44076	7.54675	0.104728	1.31303	0.0652993	0.466435	0.442983	0.829621	0.363697	0.752796	CDP-diacylglycerol--serine O-phosphatidyltransferase
EC:5.4.99.42	-8.50931	-8.51827	-8.46146	0.120356	4.24979	0.0253643	0.487861	0.443005	0.850627	0.492669	0.831135	tRNA pseudouridine(31) synthase
EC:1.2.7.7	1.88813	1.9068	1.78144	-0.0913032	1.61334	-0.0502263	0.475694	0.443044	0.83009	0.526183	0.837936	3-methyl-2-oxobutanoate dehydrogenase (ferredoxin)
EC:1.9.3.1	3.7684	3.82215	3.46434	-0.229694	3.49756	-0.0608449	0.465896	0.44318	0.833261	0.16678	0.727675	Cytochrome-c oxidase
EC:1.17.4.1	8.3632	8.35393	8.4406	0.0850943	1.11182	0.0784551	0.476301	0.443208	0.829231	0.350453	0.747064	Ribonucleoside-diphosphate reductase
EC:1.1.1.376	-8.91396	-8.93003	-8.79359	0.365006	4.32845	0.0752241	0.46412	0.44326	0.860635	0.545977	0.855675	L-arabinose 1-dehydrogenase (NAD(P)(+))
EC:1.1.1.45	-9.06212	-9.06846	-9.04078	-0.0723264	4.586	-0.0127167	0.494213	0.44327	0.850151	0.520656	0.840093	L-gulonate 3-dehydrogenase
EC:3.2.1.68	-7.73835	-7.74878	-7.6574	0.0587562	3.95576	0.0091335	0.49537	0.443394	0.851723	0.484556	0.825221	Isoamylase
EC:2.8.4.2	-9.00763	-9.03057	-8.81271	0.2535	4.64317	0.050068	0.477457	0.443772	0.848103	0.458541	0.81631	Arsenate-mycothiol transferase
EC:2.5.1.15	7.36563	7.34766	7.43176	0.0797126	1.28082	0.0601917	0.466435	0.443814	0.829467	0.402505	0.771793	Dihydropteroate synthase
EC:1.1.1.159	5.09712	5.07851	5.16185	0.0655984	1.45646	0.0448625	0.483237	0.443885	0.828734	0.419038	0.779852	7-alpha-hydroxysteroid dehydrogenase
EC:1.14.13.49	-9.04801	-9.06423	-8.93003	0.293705	4.52656	0.0589323	0.466435	0.443903	0.856687	0.417543	0.808788	(S)-limonene 7-monooxygenase
EC:1.4.9.2	-8.86421	-8.87198	-8.80465	0.0615719	4.3028	0.015452	0.493056	0.444221	0.853673	0.532453	0.845115	Aralkylamine dehydrogenase (azurin)
EC:1.1.2.6	-6.609	-6.59421	-6.69749	-0.359041	4.73761	-0.0721717	0.468208	0.444549	0.857135	0.476167	0.819737	Polyvinyl alcohol dehydrogenase (cytochrome)
EC:2.1.1.189	-2.50733	-2.56583	-2.16734	0.273723	6.39767	0.0410104	0.480324	0.444604	0.840048	0.537428	0.841744	23S rRNA (uracil(747)-C(5))-methyltransferase
EC:3.2.1.23	10.1232	10.1092	10.217	0.0886007	1.38802	0.0569532	0.46412	0.444718	0.830548	0.382542	0.761817	Beta-galactosidase
EC:2.4.1.277	-9.02711	-9.06177	-8.76956	0.311566	4.48759	0.0657692	0.472222	0.444986	0.862394	0.436388	0.818821	10-deoxymethynolide desosaminyltransferase
EC:3.4.21.81	1.23292	1.23749	1.19453	-0.0767192	3.67386	-0.0193425	0.490173	0.445082	0.833287	0.900377	0.974176	Streptogrisin B
EC:2.4.1.7	6.23689	6.22019	6.32966	0.0375039	1.55621	0.023265	0.487861	0.445115	0.829957	0.392844	0.766866	Sucrose phosphorylase
EC:4.2.1.152	-9.03772	-9.0824	-8.79378	0.232269	4.47756	0.0483043	0.476301	0.445346	0.857968	0.444619	0.810435	Hydroperoxy icosatetraenoate dehydratase
EC:1.1.1.39	-8.18717	-8.21701	-8.04765	0.0392949	4.43874	0.00767101	0.494213	0.445464	0.849157	0.458483	0.821559	Malate dehydrogenase (decarboxylating)
EC:4.1.1.95	-9.10469	-9.14064	-8.86344	0.278647	4.44263	0.0517705	0.471676	0.445468	0.849862	0.431076	0.820389	L-glutamyl-[BtrI acyl-carrier protein] decarboxylase
EC:2.7.1.4	8.58941	8.5757	8.67744	0.0656617	1.28394	0.0470684	0.476301	0.445588	0.830276	0.350888	0.746854	Fructokinase
EC:4.2.2.24	-8.97646	-9.00384	-8.85467	-0.0796834	4.6276	-0.0117444	0.494798	0.446072	0.848714	0.503623	0.836075	Rhamnogalacturonan exolyase
EC:3.1.3.89	6.07402	6.07305	6.08046	0.0182982	1.2209	0.0130187	0.493642	0.446083	0.830559	0.940966	0.983353	5'-deoxynucleotidase
EC:6.3.4.9	-8.5201	-8.53472	-8.4477	0.223429	4.20613	0.04629	0.47052	0.446214	0.856228	0.40587	0.803379	Biotin--[methylmalonyl-CoA-carboxytransferase] ligase
EC:2.3.1.81	4.56104	4.54641	4.62064	0.0667563	1.49871	0.0508078	0.479769	0.446317	0.832089	0.4182	0.779212	Aminoglycoside N(3')-acetyltransferase
EC:1.14.19.9	-7.1308	-7.11589	-7.23318	-0.240924	7.11481	-0.0312717	0.480925	0.446341	0.842037	0.473071	0.811792	Tryptophan 7-halogenase
EC:6.3.4.22	-7.24882	-7.22504	-7.39713	-0.458285	6.44399	-0.0623565	0.46875	0.446384	0.855533	0.448892	0.81304	tRNA(Ile)(2)-agmatinylcytidine synthase
EC:3.6.4.13	8.78877	8.78032	8.83689	0.0644916	1.15329	0.0555095	0.472832	0.446772	0.831049	0.362235	0.751629	RNA helicase
EC:1.10.2.2	-3.20251	-3.30972	-2.64232	0.333297	7.80995	0.0431994	0.479167	0.446784	0.83683	0.490278	0.813599	Quinol--cytochrome-c reductase
EC:2.7.4.9	7.00101	6.99362	7.06214	0.0214167	0.838178	0.0283289	0.487269	0.446788	0.830769	0.455616	0.797667	dTMP kinase
EC:4.2.1.57	-8.41447	-8.4548	-8.22075	0.402177	4.36766	0.0805824	0.458333	0.446811	0.863469	0.387225	0.800288	Isohexenylglutaconyl-CoA hydratase
EC:4.2.1.132	-6.65535	-6.61966	-6.8888	-0.217695	4.50036	-0.0410721	0.476301	0.447276	0.852317	0.424831	0.813432	2-hydroxyhexa-2,4-dienoate hydratase
EC:1.1.1.325	-8.77057	-8.77032	-8.77733	-0.0270709	4.42303	-0.00487461	0.49711	0.447314	0.862395	0.467713	0.827152	Sepiapterin reductase (L-threo-7,8-dihydrobiopterin forming)
EC:1.14.17.3	-8.90432	-8.92907	-8.71507	0.264905	4.4088	0.046836	0.478009	0.447321	0.861792	0.430395	0.814801	Peptidylglycine monooxygenase
EC:2.5.1.96	-9.05399	-9.06358	-8.9756	0.0446735	4.38847	0.0103891	0.491898	0.448165	0.855405	0.474931	0.824624	4,4'-diapophytoene synthase
EC:3.2.2.23	6.13014	6.12257	6.16457	0.0878512	1.32661	0.0566459	0.473988	0.448416	0.831478	0.461	0.801155	DNA-formamidopyrimidine glycosylase
EC:1.7.3.3	-6.99801	-6.96661	-7.11263	-0.0070141	4.55385	-0.00119523	0.499422	0.448475	0.846649	0.503405	0.828543	Factor independent urate hydroxylase
EC:1.17.99.1	-7.42943	-7.39468	-7.6337	-0.0979893	4.22828	-0.0205551	0.483796	0.448974	0.855859	0.414744	0.810536	4-methylphenol dehydrogenase (hydroxylating)
EC:2.1.1.218	-8.95976	-8.95304	-9.00168	-0.120246	4.52456	-0.0231523	0.487269	0.449043	0.857587	0.43305	0.81161	tRNA (adenine(9)-N(1))-methyltransferase
EC:2.1.1.43	-5.95795	-5.94133	-6.06692	-0.274943	4.94892	-0.0476022	0.475694	0.449115	0.852497	0.555071	0.849243	Histone-lysine N-methyltransferase
EC:1.18.1.6	-9.01961	-9.04393	-8.91527	-0.212062	4.47298	-0.0428667	0.472222	0.449152	0.8541	0.409586	0.800377	Adrenodoxin-NADP(+) reductase
EC:6.2.1.40	-8.91341	-8.91681	-8.88747	-0.0454373	4.30139	-0.0129819	0.494798	0.449162	0.85512	0.381102	0.78998	4-hydroxybutyrate--CoA ligase
EC:1.14.12.12	-8.98366	-9.01004	-8.7855	0.374019	4.50865	0.0679206	0.462963	0.449194	0.84927	0.394098	0.805059	Naphthalene 1,2-dioxygenase
EC:1.1.99.2	-8.10528	-8.12124	-8.05098	0.110146	3.9919	0.0196642	0.486705	0.449272	0.846011	0.564271	0.856571	L-2-hydroxyglutarate dehydrogenase
EC:1.14.13.82	-3.54425	-3.49435	-3.88203	-0.323942	6.22662	-0.0442283	0.472832	0.449838	0.839648	0.377745	0.772186	Vanillate monooxygenase
EC:2.7.1.107	7.14024	7.13348	7.18087	0.0691396	1.18724	0.0527009	0.472222	0.450453	0.833161	0.41625	0.778235	Diacylglycerol kinase (ATP)
EC:1.1.1.51	-8.71024	-8.715	-8.68597	0.0301387	4.35231	0.00338519	0.49537	0.450709	0.853728	0.411934	0.801843	3(or 17)-beta-hydroxysteroid dehydrogenase
EC:1.14.14.8	-7.26428	-7.21157	-7.54086	-0.351324	4.70378	-0.0643128	0.469364	0.45089	0.851187	0.334301	0.778376	Anthranilate 3-monooxygenase (FAD)
EC:2.7.1.29	3.66344	3.66268	3.6712	0.0146377	1.58069	0.00841034	0.495954	0.451083	0.832979	0.74186	0.923695	Glycerone kinase
EC:3.4.17.21	-4.25667	-4.24096	-4.42837	-0.0717369	5.01199	-0.0154951	0.493056	0.451231	0.853609	0.576711	0.858714	Glutamate carboxypeptidase II
EC:3.2.2.24	-2.03863	-2.13055	-1.71149	0.410798	5.22768	0.0654108	0.465896	0.451257	0.839674	0.271326	0.734534	ADP-ribosyl-[dinitrogen reductase] hydrolase
EC:2.1.1.12	-8.9762	-8.99656	-8.84111	0.196008	4.49542	0.0328882	0.483796	0.451332	0.843966	0.450997	0.81314	Methionine S-methyltransferase
EC:1.3.1.56	-9.04598	-9.02517	-9.14061	0.0620256	4.63985	0.0140737	0.495954	0.451898	0.850051	0.515266	0.829428	Cis-2,3-dihydrobiphenyl-2,3-diol dehydrogenase
EC:1.17.2.1	-6.26506	-6.21216	-6.64617	-0.254557	4.64117	-0.0506317	0.480324	0.45207	0.850515	0.495102	0.825478	Nicotinate dehydrogenase (cytochrome)
EC:1.14.16.2	-8.70538	-8.73991	-8.48235	0.189811	4.29537	0.036347	0.478009	0.452351	0.857514	0.545444	0.852641	Tyrosine 3-monooxygenase
EC:4.1.2.45	-8.59897	-8.62082	-8.50178	0.0796312	4.22049	0.0167701	0.490173	0.452375	0.85181	0.520308	0.845263	Trans-o-hydroxybenzylidenepyruvate hydratase-aldolase
EC:3.5.1.107	-6.72268	-6.68521	-6.96147	-0.21976	4.60498	-0.0361198	0.479167	0.452425	0.843786	0.43946	0.797798	Maleamate amidohydrolase
EC:2.7.1.33	8.52868	8.51466	8.60771	0.0495816	1.13831	0.0441847	0.481481	0.452442	0.832689	0.420305	0.779312	Pantothenate kinase
EC:3.1.1.83	-8.87819	-8.89622	-8.77889	0.13278	4.23488	0.0311806	0.485549	0.452745	0.864516	0.547375	0.851333	Monoterpene epsilon-lactone hydrolase
EC:2.5.1.86	-7.14767	-7.09496	-7.38127	-0.176841	5.00076	-0.0244191	0.479167	0.453337	0.860526	0.379159	0.798419	Trans,polycis-decaprenyl diphosphate synthase
EC:2.3.1.12	5.79974	5.79545	5.82343	0.0782108	1.11471	0.0667903	0.475694	0.453798	0.834876	0.59478	0.869559	Dihydrolipoyllysine-residue acetyltransferase
EC:2.3.1.179	8.22626	8.21394	8.26496	0.106079	1.07052	0.0830581	0.460116	0.453887	0.834211	0.38304	0.76227	Beta-ketoacyl-[acyl-carrier-protein] synthase II
EC:2.6.1.105	-8.50492	-8.47882	-8.61373	-0.115639	4.33398	-0.0224392	0.491329	0.453894	0.860055	0.511998	0.839386	Lysine--8-amino-7-oxononanoate transaminase
EC:2.7.1.48	8.70763	8.68821	8.80278	0.0695729	1.14836	0.0511141	0.481481	0.453924	0.833749	0.358803	0.751142	Uridine kinase
EC:3.6.1.53	-8.0928	-8.09178	-8.11691	-0.19455	5.01139	-0.0404794	0.480925	0.454024	0.847262	0.594045	0.860159	Mn(2+)-dependent ADP-ribose/CDP-alcohol diphosphatase
EC:3.1.1.45	1.02471	1.02312	1.05266	0.110809	2.96788	0.0316111	0.482081	0.45403	0.836196	0.496236	0.818987	Carboxymethylenebutenolidase
EC:1.5.8.2	-7.41482	-7.43046	-7.30782	0.175358	5.45208	0.0295882	0.480925	0.454239	0.867367	0.531768	0.840997	Trimethylamine dehydrogenase
EC:1.3.1.25	-7.10623	-7.07784	-7.28789	-0.252887	3.96005	-0.0427498	0.482081	0.454308	0.858878	0.409032	0.810456	1,6-dihydroxycyclohexa-2,4-diene-1-carboxylate dehydrogenase
EC:1.5.8.1	-7.39584	-7.4209	-7.26893	0.147101	5.08677	0.0235974	0.486705	0.454365	0.851574	0.504833	0.830332	Dimethylamine dehydrogenase
EC:1.3.7.2	-6.57691	-6.56699	-6.64887	-0.135257	5.93692	-0.0211078	0.491898	0.454436	0.845392	0.500573	0.82539	15,16-dihydrobiliverdin:ferredoxin oxidoreductase
EC:2.6.1.96	-7.99877	-8.02827	-7.78007	0.451477	5.93623	0.0691531	0.453179	0.455183	0.857706	0.455527	0.815188	4-aminobutyrate--pyruvate transaminase
EC:1.5.8.4	-6.86184	-6.80985	-7.04998	-0.11891	9.02904	-0.012458	0.492486	0.455185	0.840112	0.470693	0.820265	Dimethylglycine dehydrogenase
EC:1.14.13.111	-8.85579	-8.87913	-8.67964	0.0769322	4.5311	0.0150788	0.493642	0.455428	0.8663	0.500144	0.858623	Methanesulfonate monooxygenase
EC:4.1.3.41	-7.80416	-7.7937	-7.89646	-0.152379	4.59636	-0.0308326	0.482081	0.455462	0.859327	0.510718	0.832597	3-hydroxy-D-aspartate aldolase
EC:2.4.99.19	-8.38157	-8.40526	-8.17806	0.320307	4.45669	0.0636766	0.46412	0.45589	0.868413	0.474341	0.834943	Undecaprenyl-diphosphooligosaccharide--protein glycotransferase
EC:4.4.1.16	7.32154	7.3012	7.43565	0.0713018	1.3178	0.05026	0.477457	0.455971	0.834816	0.36125	0.751686	Selenocysteine lyase
EC:2.1.1.67	-3.1695	-3.14257	-3.41811	-0.368187	5.10206	-0.072308	0.458333	0.456066	0.846317	0.360752	0.76302	Thiopurine S-methyltransferase
EC:3.1.1.1	2.99908	2.98998	3.0409	0.174891	2.05191	0.0752125	0.458333	0.456471	0.833739	0.331158	0.7404	Carboxylesterase
EC:3.4.24.56	-6.5991	-6.57445	-6.79535	-0.356485	4.20205	-0.0737975	0.467593	0.456575	0.848287	0.473119	0.824907	Insulysin
EC:1.17.5.1	-8.86228	-8.88667	-8.66981	0.226686	4.27579	0.0433759	0.476301	0.456856	0.853341	0.421421	0.806879	Phenylacetyl-CoA dehydrogenase
EC:6.2.1.2	-5.66106	-5.6096	-5.93516	-0.302625	4.0981	-0.0575573	0.471676	0.456885	0.845956	0.387284	0.79264	Butyrate--CoA ligase
EC:2.4.1.22	-8.86445	-8.87484	-8.82851	-0.00880622	4.31633	-0.00142636	0.498266	0.457099	0.854794	0.507812	0.836691	Lactose synthase
EC:2.5.1.114	-7.27485	-7.23855	-7.47438	-0.427765	6.56705	-0.064279	0.471676	0.457177	0.845637	0.478673	0.818095	tRNA(Phe) (4-demethylwyosine(37)-C(7)) aminocarboxypropyltransferase
EC:2.6.1.86	-8.8271	-8.84195	-8.6866	0.107563	4.30968	0.0220363	0.487861	0.458311	0.859577	0.452416	0.82324	2-amino-4-deoxychorismate synthase
EC:2.3.1.225	-8.9898	-9.0017	-8.88255	-0.0727203	4.65954	-0.0152062	0.491898	0.458589	0.85651	0.45505	0.823557	Protein S-acyltransferase
EC:2.4.1.226	-8.89441	-8.88695	-8.91583	0.048845	4.44221	0.0149417	0.493056	0.45894	0.860224	0.513633	0.845579	N-acetylgalactosaminyl-proteoglycan 3-beta-glucuronosyltransferase
EC:1.2.7.10	-7.36955	-7.33074	-7.68809	-0.192414	4.82872	-0.0328421	0.483796	0.459045	0.856625	0.437213	0.812408	Oxalate oxidoreductase
EC:4.1.1.65	7.3526	7.33609	7.44994	0.0795315	1.30793	0.0614043	0.469907	0.459053	0.835497	0.37434	0.757616	Phosphatidylserine decarboxylase
EC:4.1.3.43	-6.00884	-6.01523	-5.97588	0.0526789	5.38963	0.00699821	0.49711	0.45939	0.850065	0.572702	0.84693	4-hydroxy-2-oxohexanoate aldolase
EC:3.7.1.21	-7.0097	-6.94712	-7.35842	-0.395866	4.62881	-0.087392	0.457803	0.459626	0.861087	0.385456	0.795666	6-oxocyclohex-1-ene-1-carbonyl-CoA hydratase
EC:1.1.1.311	-9.02674	-9.04992	-8.91317	0.127685	4.48804	0.0237223	0.488426	0.459677	0.85781	0.501821	0.838675	(S)-1-phenylethanol dehydrogenase
EC:3.1.2.1	-3.97536	-3.94721	-4.19854	-0.0640899	5.73941	-0.0107388	0.491898	0.459969	0.848021	0.563766	0.85167	Acetyl-CoA hydrolase
EC:4.1.1.96	7.48115	7.46485	7.55089	0.134586	1.33616	0.0922563	0.465278	0.46	0.835987	0.39837	0.770559	Carboxynorspermidine decarboxylase
EC:1.2.1.77	-8.5571	-8.583	-8.44734	0.28204	4.28429	0.0628874	0.472222	0.460192	0.865782	0.439387	0.81876	3,4-dehydroadipyl-CoA semialdehyde dehydrogenase (NADP(+))
EC:5.5.1.7	-7.24984	-7.23278	-7.34817	0.0101212	4.43701	0.00168996	0.498266	0.460387	0.859334	0.459651	0.816995	Chloromuconate cycloisomerase
EC:2.5.1.72	7.52033	7.51047	7.61575	0.0339699	1.14014	0.0273547	0.485549	0.460473	0.836731	0.41275	0.776614	Quinolinate synthase
EC:1.14.13.7	-8.38577	-8.38348	-8.43318	-0.209886	4.26254	-0.0483188	0.480925	0.46123	0.861838	0.453367	0.820215	Phenol 2-monooxygenase
EC:2.6.1.104	-9.02512	-9.05409	-8.80989	0.374937	4.41332	0.0715875	0.460116	0.46125	0.864092	0.411079	0.808351	3-dehydro-glucose-6-phosphate--glutamate transaminase
EC:4.1.1.35	6.32348	6.31677	6.35378	-0.0531697	1.8546	-0.0239882	0.491898	0.461605	0.837472	0.712248	0.914738	UDP-glucuronate decarboxylase
EC:2.1.1.256	-7.31178	-7.29335	-7.48482	-0.321927	4.51737	-0.0655332	0.47338	0.461856	0.850003	0.485145	0.82798	tRNA (guanine(6)-N(2))-methyltransferase
EC:1.2.1.50	-8.94163	-8.96687	-8.79257	0.0940243	4.16361	0.0207828	0.487861	0.462228	0.871754	0.539389	0.854014	Long-chain-fatty-acyl-CoA reductase
EC:2.3.1.184	-7.93494	-7.94477	-7.88566	0.143991	5.3233	0.0300581	0.485549	0.462305	0.847859	0.609814	0.870199	Acyl-homoserine-lactone synthase
EC:3.2.1.177	8.07793	8.0672	8.16275	0.116874	1.59311	0.0639929	0.476301	0.462321	0.83734	0.390774	0.765916	Alpha-D-xyloside xylohydrolase
EC:1.2.1.10	6.77151	6.75993	6.90727	0.158403	1.09963	0.133466	0.453704	0.462847	0.837545	0.320892	0.737951	Acetaldehyde dehydrogenase (acetylating)
EC:1.14.99.48	-5.87611	-5.84714	-6.12356	-0.331273	5.23554	-0.0554165	0.475694	0.463901	0.853607	0.391256	0.78699	Heme oxygenase (staphylobilin-producing)
EC:1.14.12.14	-8.82749	-8.84335	-8.74225	0.14293	4.33442	0.046291	0.484954	0.463995	0.850449	0.419556	0.808132	2-aminobenzenesulfonate 2,3-dioxygenase
EC:3.2.1.122	4.89564	4.87148	4.98661	0.060572	1.49712	0.0426949	0.482081	0.464326	0.837855	0.534505	0.840505	Maltose-6'-phosphate glucosidase
EC:2.4.1.38	-8.8692	-8.88532	-8.7474	0.153989	4.16378	0.0310269	0.484954	0.465257	0.868375	0.50031	0.845083	Beta-N-acetylglucosaminylglycopeptide beta-1,4-galactosyltransferase
EC:1.14.15.11	-9.01159	-9.04435	-8.82879	0.423961	4.48211	0.0794167	0.457803	0.46527	0.86209	0.487381	0.831709	Pentalenic acid synthase
EC:2.6.1.102	3.28303	3.2619	3.39312	0.0579394	1.46776	0.0414679	0.479167	0.46533	0.840622	0.522306	0.833236	GDP-perosamine synthase
EC:2.7.7.14	-9.06679	-9.0686	-9.05945	0.136573	4.64551	0.0264501	0.488426	0.465342	0.863444	0.47809	0.832654	Ethanolamine-phosphate cytidylyltransferase
EC:2.8.2.1	-7.61414	-7.5986	-7.72276	-0.0529886	4.37003	-0.00964262	0.494213	0.466559	0.862663	0.412784	0.808537	Aryl sulfotransferase
EC:1.1.1.290	6.19461	6.19015	6.21989	-0.135102	1.96332	-0.0580683	0.476852	0.466562	0.83989	0.777791	0.937871	4-phosphoerythronate dehydrogenase
EC:2.5.1.42	-2.04281	-1.97974	-2.75814	-0.0669465	6.83095	-0.00882047	0.49537	0.466617	0.844269	0.622644	0.876523	Geranylgeranylglycerol-phosphate geranylgeranyltransferase
EC:2.4.1.252	-8.25599	-8.28154	-8.1035	0.0444163	4.27776	0.00873173	0.493056	0.467259	0.860864	0.431233	0.809586	GDP-mannose:cellobiosyl-diphosphopolyprenol alpha-mannosyltransferase
EC:1.1.1.337	2.12524	2.10469	2.28959	0.0814577	1.8694	0.0426737	0.482081	0.467584	0.838459	0.376824	0.760545	L-2-hydroxycarboxylate dehydrogenase (NAD(+))
EC:1.13.11.57	-8.21956	-8.25704	-7.96456	0.115046	4.24817	0.0235062	0.488426	0.467651	0.865092	0.404487	0.80893	Gallate dioxygenase
EC:2.6.1.30	-8.24463	-8.25822	-8.15809	0.115403	4.23614	0.0246217	0.489017	0.468381	0.861161	0.563578	0.858652	Pyridoxamine--pyruvate transaminase
EC:1.3.1.32	-8.34107	-8.33118	-8.38332	0.135209	4.42792	0.0272679	0.482639	0.468437	0.859616	0.546977	0.842033	Maleylacetate reductase
EC:2.8.3.22	-6.40064	-6.35846	-6.63633	-0.280754	4.57194	-0.0493291	0.47052	0.468751	0.85092	0.388659	0.782605	Succinyl-CoA--L-malate CoA-transferase
EC:1.1.3.8	-8.10913	-8.11447	-8.05885	-0.11597	4.64831	-0.0257297	0.484954	0.468775	0.854564	0.487143	0.827336	L-gulonolactone oxidase
EC:3.4.24.77	-9.00454	-9.02717	-8.84606	0.244016	4.30202	0.0412911	0.477457	0.469263	0.867102	0.479237	0.832532	Snapalysin
EC:1.14.12.3	-9.04176	-9.03795	-9.06769	0.0987392	4.51896	0.0179593	0.490741	0.469445	0.865089	0.508287	0.838554	Benzene 1,2-dioxygenase
EC:2.5.1.75	8.42616	8.41074	8.50695	0.0774371	1.19054	0.0676087	0.47338	0.46954	0.840094	0.403671	0.772996	tRNA dimethylallyltransferase
EC:2.7.7.77	4.7577	4.74186	4.82133	0.0617596	1.17449	0.0470635	0.475694	0.469704	0.840791	0.508091	0.826103	Molybdenum cofactor guanylyltransferase
EC:1.3.99.35	-6.40677	-6.35636	-6.71922	-0.363644	5.44508	-0.0530126	0.471065	0.470084	0.862198	0.404378	0.805144	Chlorophyllide a reductase
EC:2.7.8.24	-4.51385	-4.51555	-4.50413	-0.10959	5.7459	-0.0150039	0.491898	0.470379	0.850023	0.542201	0.838454	Phosphatidylcholine synthase
EC:1.5.1.28	4.18022	4.17241	4.24213	0.0694335	1.28057	0.0468461	0.480324	0.470397	0.841793	0.578888	0.862303	Opine dehydrogenase
EC:4.99.1.7	-9.05309	-9.06961	-8.94086	0.140552	4.35038	0.0215939	0.489017	0.470758	0.858562	0.40301	0.800314	Phenylacetaldoxime dehydratase
EC:1.1.1.287	2.46045	2.46481	2.42232	0.0490903	1.37541	0.0328865	0.483237	0.470761	0.841333	0.672463	0.899487	D-arabinitol dehydrogenase (NADP(+))
EC:1.1.1.272	-9.06701	-9.09483	-8.88775	0.214159	4.55693	0.0400794	0.473988	0.471226	0.870628	0.499348	0.844704	D-2-hydroxyacid dehydrogenase (NADP(+))
EC:4.2.3.118	-9.04686	-9.05846	-8.97263	0.0771028	4.35663	0.0144155	0.493642	0.47144	0.850895	0.524877	0.833826	2-methylisoborneol synthase
EC:5.4.1.3	-6.09546	-6.02466	-6.49499	-0.483415	4.48224	-0.0804009	0.453704	0.471718	0.868321	0.23939	0.753997	2-methylfumaryl-CoA isomerase
EC:1.1.3.6	-2.07484	-2.05238	-2.20455	-0.15286	4.97649	-0.0248323	0.487269	0.471766	0.842075	0.410543	0.778668	Cholesterol oxidase
EC:2.4.1.87	0.880936	0.861949	1.02975	0.0886862	2.72605	0.0353733	0.484393	0.471876	0.840929	0.440246	0.792048	N-acetyllactosaminide 3-alpha-galactosyltransferase
EC:4.2.1.1	6.75546	6.73671	6.82702	0.0540672	1.38488	0.0358177	0.478009	0.472095	0.840879	0.353276	0.748056	Carbonate dehydratase
EC:4.1.2.22	5.13013	5.11222	5.29871	0.0937407	1.29924	0.0650999	0.474537	0.472374	0.842443	0.356357	0.749611	Fructose-6-phosphate phosphoketolase
EC:4.1.2.9	5.12758	5.10748	5.29668	0.10666	1.32765	0.0690262	0.462963	0.472496	0.841861	0.356523	0.749633	Phosphoketolase
EC:3.6.3.44	2.4207	2.41841	2.43211	0.0991896	1.51381	0.0510614	0.467593	0.47283	0.840931	0.589864	0.865441	Xenobiotic-transporting ATPase
EC:2.8.3.8	5.70483	5.70155	5.72393	0.0394848	1.12893	0.0290928	0.478613	0.472915	0.841373	0.683929	0.903109	Acetate CoA-transferase
EC:3.1.1.3	4.69581	4.70352	4.64261	-0.0674988	1.0683	-0.0579725	0.475694	0.473383	0.842016	0.595391	0.868375	Triacylglycerol lipase
EC:1.1.1.378	-8.94576	-8.94307	-8.97524	-0.209346	4.61913	-0.0298576	0.483796	0.473515	0.861937	0.565223	0.864991	L-rhamnose 1-dehydrogenase (NAD(P)(+))
EC:2.1.1.295	-5.79919	-5.77737	-5.93309	-0.403278	6.49053	-0.0664863	0.472222	0.473687	0.860895	0.533662	0.839053	2-methyl-6-phytyl-1,4-hydroquinone methyltransferase
EC:3.1.3.7	8.44112	8.43527	8.49237	0.0798261	1.17714	0.0614199	0.466435	0.4739	0.841617	0.422522	0.780544	3'(2'),5'-bisphosphate nucleotidase
EC:2.5.1.57	3.96858	3.96469	4.00218	0.0799426	2.37179	0.0285598	0.485549	0.474154	0.843013	0.820063	0.9509	N-acylneuraminate-9-phosphate synthase
EC:3.4.17.14	-9.0251	-9.03023	-8.99256	0.0575546	4.47882	0.0110558	0.494213	0.47425	0.857988	0.434444	0.808319	Zinc D-Ala-D-Ala carboxypeptidase
EC:2.7.7.71	3.95662	3.93209	4.03809	0.146098	1.68539	0.0804504	0.469364	0.474941	0.842512	0.417555	0.779427	D-glycero-alpha-D-manno-heptose 1-phosphate guanylyltransferase
EC:2.5.1.73	-8.84267	-8.87271	-8.60449	0.082578	4.5985	0.0158095	0.491329	0.475047	0.852227	0.399314	0.798021	O-phospho-L-seryl-tRNA:Cys-tRNA synthase
EC:4.3.1.30	-7.86771	-7.87657	-7.81769	-0.21663	5.71215	-0.0350388	0.486111	0.475079	0.858185	0.546367	0.84516	dTDP-4-amino-4,6-dideoxy-D-glucose ammonia-lyase
EC:2.4.1.246	-8.10813	-8.10327	-8.14764	-0.0815463	4.48118	-0.0184647	0.489583	0.475226	0.859204	0.42736	0.805518	Mannosylfructose-phosphate synthase
EC:5.3.3.3	4.88029	4.8743	4.90733	0.0510813	1.23526	0.036524	0.483237	0.47528	0.843511	0.531678	0.840117	Vinylacetyl-CoA Delta-isomerase
EC:3.2.1.183	0.263666	0.324117	-0.0591476	-0.249833	2.449	-0.0903063	0.454861	0.475484	0.844585	0.231393	0.727886	UDP-N-acetylglucosamine 2-epimerase (hydrolyzing)
EC:3.5.4.32	-8.34629	-8.32616	-8.39093	-0.0821402	4.65863	-0.0158553	0.490741	0.475843	0.861464	0.502336	0.837787	8-oxoguanine deaminase
EC:1.14.11.30	-9.05889	-9.08914	-8.87114	0.21147	4.48594	0.0374413	0.476301	0.476031	0.862772	0.479436	0.826992	Hypoxia-inducible factor-asparagine dioxygenase
EC:4.2.3.3	8.17617	8.16343	8.22248	0.0529368	1.22892	0.0425348	0.482639	0.476129	0.842322	0.446297	0.792245	Methylglyoxal synthase
EC:1.14.13.114	-8.27254	-8.30482	-8.07419	0.153676	4.48964	0.0277967	0.482639	0.476391	0.869405	0.441761	0.811377	6-hydroxynicotinate 3-monooxygenase
EC:3.2.1.187	-8.01478	-8.00304	-8.09245	-0.117295	4.60578	-0.0237718	0.490741	0.476455	0.857202	0.398943	0.795137	(Ara-f)(3)-Hyp beta-L-arabinobiosidase
EC:3.5.4.39	-6.90264	-6.88895	-7.01054	-0.381146	6.19023	-0.0577072	0.475145	0.477043	0.842706	0.555653	0.840037	GTP cyclohydrolase IV
EC:3.2.1.166	-8.29066	-8.29802	-8.21673	0.0990442	4.31452	0.0227904	0.489583	0.477205	0.852257	0.476289	0.822023	Heparanase
EC:1.13.11.80	-8.87972	-8.89139	-8.76775	0.15734	4.33317	0.0293822	0.484954	0.477409	0.852634	0.417012	0.799984	(3,5-dihydroxyphenyl)acetyl-CoA 1,2-dioxygenase
EC:2.3.1.42	-9.02795	-9.04586	-8.88505	0.032212	4.26596	0.0051255	0.496528	0.477481	0.870626	0.529601	0.839467	Glycerone-phosphate O-acyltransferase
EC:2.1.2.2	8.45499	8.44993	8.48526	0.0479969	1.2032	0.0440344	0.481481	0.477556	0.843239	0.41249	0.77695	Phosphoribosylglycinamide formyltransferase
EC:5.2.1.8	10.3263	10.3166	10.3698	0.105968	1.33443	0.0697875	0.474537	0.478008	0.843335	0.384709	0.76272	Peptidylprolyl isomerase
EC:2.3.2.5	-1.06407	-0.984439	-1.28081	-0.194873	5.62862	-0.0351316	0.481481	0.478025	0.846268	0.434766	0.788588	Glutaminyl-peptide cyclotransferase
EC:2.4.1.20	6.53587	6.51869	6.67857	0.126812	1.31713	0.0930109	0.465896	0.478648	0.843818	0.358721	0.750505	Cellobiose phosphorylase
EC:1.1.1.184	-9.07859	-9.11199	-8.86182	0.175976	4.49607	0.0311149	0.483796	0.478657	0.85486	0.491551	0.830388	Carbonyl reductase (NADPH)
EC:2.8.3.16	4.26824	4.26666	4.28644	0.0833988	1.21427	0.0639461	0.465278	0.478682	0.843424	0.489686	0.816562	Formyl-CoA transferase
EC:1.1.2.4	2.46967	2.45347	2.53403	0.0425985	1.54439	0.025277	0.484954	0.478716	0.845374	0.574882	0.859762	D-lactate dehydrogenase (cytochrome)
EC:2.3.1.60	-5.23672	-5.20812	-5.44671	-0.164482	4.60803	-0.0324398	0.482639	0.478736	0.851888	0.41543	0.789034	Gentamicin 3'-N-acetyltransferase
EC:4.1.1.7	-3.68623	-3.66002	-3.84283	-0.0939203	5.42984	-0.0124744	0.489017	0.478755	0.852623	0.407543	0.787513	Benzoylformate decarboxylase
EC:2.7.1.175	-6.03268	-6.00253	-6.24971	-0.27568	4.38968	-0.0522624	0.471676	0.47903	0.852548	0.420551	0.796376	Maltokinase
EC:3.5.2.12	-8.30573	-8.32186	-8.19968	0.279383	5.5996	0.0458573	0.473988	0.479039	0.863299	0.521353	0.845636	6-aminohexanoate-cyclic-dimer hydrolase
EC:4.1.1.55	-2.78574	-2.82342	-2.60297	0.217527	2.99518	0.0495805	0.47052	0.479347	0.858476	0.401546	0.783739	4,5-dihydroxyphthalate decarboxylase
EC:1.3.1.84	-7.26258	-7.20405	-7.58644	-0.303769	4.86328	-0.0628654	0.469907	0.479373	0.863624	0.431972	0.815916	Acrylyl-CoA reductase (NADPH)
EC:3.2.1.185	-8.85008	-8.86433	-8.74336	-0.0434486	4.92159	-0.0075088	0.493642	0.479721	0.854989	0.430025	0.794552	Non-reducing end beta-L-arabinofuranosidase
EC:1.1.1.195	-8.93265	-8.95299	-8.7771	0.335894	4.50838	0.0605569	0.462963	0.479743	0.867889	0.515401	0.844665	Cinnamyl-alcohol dehydrogenase
EC:2.4.1.18	8.44452	8.43403	8.47988	0.0538551	1.06961	0.043131	0.476852	0.479829	0.844218	0.412298	0.775929	1,4-alpha-glucan branching enzyme
EC:4.2.3.90	-8.88	-8.91474	-8.69078	0.176497	4.50396	0.0328906	0.486705	0.480044	0.855652	0.446662	0.81059	5-epi-alpha-selinene synthase
EC:1.5.1.1	-7.73966	-7.76899	-7.53364	0.170542	4.60258	0.0285122	0.483237	0.480214	0.87291	0.459027	0.828424	(NAD(P)H)
EC:2.7.11.26	-8.33393	-8.33967	-8.31367	-0.024162	4.65403	-0.00685446	0.497685	0.48058	0.853951	0.508668	0.825098	[Tau protein] kinase
EC:1.14.19.20	-8.87846	-8.89038	-8.78664	0.217747	4.37415	0.0412162	0.480925	0.480859	0.863747	0.477767	0.826963	Delta(7)-sterol 5(6)-desaturase
EC:1.1.1.2	1.33106	1.3435	1.24863	-0.0181513	1.62715	-0.00853859	0.496528	0.480872	0.844377	0.904946	0.973878	Alcohol dehydrogenase (NADP(+))
EC:1.14.13.172	-7.01516	-6.99728	-7.12764	-0.0687388	4.22735	-0.0126887	0.493642	0.481137	0.861756	0.546925	0.844428	Salicylate 5-hydroxylase
EC:2.4.2.37	-7.28732	-7.28732	-7.28552	0.19011	5.93179	0.0274666	0.484954	0.481158	0.849612	0.611691	0.870668	NAD(+)--dinitrogen-reductase ADP-D-ribosyltransferase
EC:2.4.1.90	-8.84672	-8.87602	-8.67137	0.103071	4.52313	0.022589	0.486111	0.48133	0.861219	0.468368	0.826839	N-acetyllactosamine synthase
EC:1.1.1.105	-7.50032	-7.51127	-7.41556	-0.0140432	4.18773	-0.00219694	0.498843	0.482462	0.860044	0.532852	0.838827	All-trans-retinol dehydrogenase (NAD(+))
EC:4.2.1.36	-7.66129	-7.61798	-7.90923	-0.267729	4.51819	-0.0551832	0.471065	0.482526	0.859623	0.472588	0.824787	Homoaconitate hydratase
EC:5.3.1.12	7.19851	7.19693	7.20725	0.114733	1.36493	0.0909268	0.469907	0.482577	0.844925	0.37149	0.7564	Glucuronate isomerase
EC:2.7.1.85	-4.68455	-4.6774	-4.73174	0.637519	6.93022	0.0874451	0.461272	0.482778	0.852185	0.509775	0.831582	Beta-glucoside kinase
EC:1.5.1.25	-9.00239	-9.04553	-8.70499	0.38101	4.31954	0.0749241	0.459491	0.482914	0.860076	0.415645	0.812199	Thiomorpholine-carboxylate dehydrogenase
EC:1.12.1.5	-6.723	-6.66564	-7.05463	-0.279597	5.11739	-0.0411604	0.478613	0.483087	0.851389	0.426982	0.799865	Hydrogen dehydrogenase (NAD(P)(+))
EC:1.3.1.70	-8.98951	-9.01473	-8.80763	0.223124	4.48595	0.0336282	0.478613	0.483124	0.864838	0.463173	0.821614	Delta(14)-sterol reductase
EC:4.2.1.118	-8.16469	-8.15732	-8.20316	0.0600848	4.23552	0.0159867	0.491898	0.483185	0.860082	0.556534	0.842327	3-dehydroshikimate dehydratase
EC:4.1.2.25	7.26216	7.24652	7.2975	0.0482784	1.28247	0.0406816	0.484393	0.483376	0.845433	0.429769	0.783667	Dihydroneopterin aldolase
EC:3.1.26.12	3.80716	3.79876	3.87359	0.0693311	1.75813	0.04063	0.482081	0.483839	0.847279	0.5987	0.87177	Ribonuclease E
EC:2.1.1.213	-7.1831	-7.14798	-7.41507	-0.373847	6.4687	-0.0528363	0.476852	0.483851	0.855033	0.489302	0.816771	tRNA (guanine(10)-N(2))-dimethyltransferase
EC:1.11.1.19	-6.94591	-6.88357	-7.13661	-0.454229	4.92462	-0.0753325	0.462963	0.483986	0.863034	0.34934	0.780949	Dye decolorizing peroxidase
EC:2.1.1.282	-8.90958	-8.90899	-8.91665	0.0662452	4.36394	0.00982527	0.494798	0.484562	0.863055	0.534856	0.843664	methyltransferase
EC:1.3.1.21	-7.99734	-8.01203	-7.84447	0.12249	4.04883	0.0269449	0.483796	0.485036	0.858085	0.455371	0.827296	7-dehydrocholesterol reductase
EC:2.1.1.255	-9.06103	-9.1054	-8.77667	0.267771	4.54648	0.0499592	0.474537	0.485588	0.862255	0.485294	0.837893	Geranyl diphosphate 2-C-methyltransferase
EC:3.4.24.71	-4.46934	-4.43486	-4.72149	-0.163069	5.82919	-0.024333	0.489017	0.486049	0.861029	0.561407	0.847931	Endothelin-converting enzyme 1
EC:2.6.1.84	-8.39469	-8.39792	-8.39319	0.0128548	5.84431	0.00270308	0.498266	0.486213	0.865437	0.526354	0.839092	Arginine--pyruvate transaminase
EC:2.4.2.46	-7.06872	-7.03243	-7.27063	-0.490651	5.00756	-0.088774	0.459491	0.486458	0.858441	0.394587	0.788151	Galactan 5-O-arabinofuranosyltransferase
EC:4.2.1.120	4.8803	4.87693	4.90895	0.0806121	1.24063	0.0484636	0.475694	0.48646	0.847137	0.542915	0.844808	4-hydroxybutanoyl-CoA dehydratase
EC:1.13.11.73	-9.02526	-9.04452	-8.9003	0.195532	4.52816	0.0406771	0.476301	0.486634	0.869143	0.462327	0.820097	Methylphosphonate synthase
EC:3.5.3.15	-8.6202	-8.62952	-8.59144	0.155302	4.20119	0.0291473	0.480925	0.486671	0.867501	0.489399	0.82269	Protein-arginine deiminase
EC:1.2.98.1	-8.64757	-8.66228	-8.51574	0.243628	4.31873	0.0461514	0.479769	0.487325	0.874993	0.476222	0.832816	Formaldehyde dismutase
EC:3.5.1.68	-3.62834	-3.70959	-3.05709	0.346338	5.53461	0.0547575	0.476852	0.487665	0.868896	0.385876	0.774037	N-formylglutamate deformylase
EC:4.1.1.71	-7.0449	-6.97924	-7.26613	-0.250987	4.99552	-0.0394075	0.472222	0.487976	0.85944	0.346301	0.78339	2-oxoglutarate decarboxylase
EC:3.1.2.21	3.59286	3.59248	3.59731	-0.057664	1.86601	-0.0244699	0.491329	0.488104	0.849097	0.626008	0.882999	Dodecanoyl-[acyl-carrier-protein] hydrolase
EC:4.2.1.41	-7.34186	-7.33399	-7.4169	-0.23148	4.65834	-0.045579	0.475145	0.488505	0.86447	0.499179	0.831279	5-dehydro-4-deoxyglucarate dehydratase
EC:1.5.1.36	-5.72882	-5.70751	-5.89483	-0.348877	6.03166	-0.0469242	0.471676	0.488565	0.8534	0.449008	0.805229	Flavin reductase (NADH)
EC:3.5.4.6	-9.01508	-9.0174	-8.97786	-0.0593246	4.45509	-0.010299	0.495954	0.488701	0.8579	0.442059	0.809175	AMP deaminase
EC:2.3.3.5	-1.69174	-1.66799	-1.8299	-0.1878	4.89736	-0.032096	0.481481	0.488766	0.856957	0.401891	0.774989	2-methylcitrate synthase
EC:3.1.1.23	-8.63846	-8.63992	-8.60982	-0.0522933	4.51701	-0.0104409	0.496528	0.488859	0.858645	0.612249	0.870539	Acylglycerol lipase
EC:4.4.1.3	-8.40932	-8.42507	-8.34674	0.190966	4.26177	0.0298389	0.487861	0.489146	0.866595	0.538334	0.848545	Dimethylpropiothetin dethiomethylase
EC:3.5.99.6	8.73767	8.72193	8.76277	-0.00178758	1.29028	-0.00204529	0.498843	0.489477	0.847642	0.425798	0.78271	Glucosamine-6-phosphate deaminase
EC:3.4.24.26	-8.20331	-8.23237	-7.9844	0.237853	4.30521	0.0467725	0.475694	0.489681	0.867378	0.509048	0.837334	Pseudolysin
EC:1.13.11.56	-9.01009	-9.05532	-8.72246	0.389443	4.31619	0.0769754	0.462963	0.489729	0.875587	0.440287	0.818202	1,2-dihydroxynaphthalene dioxygenase
EC:1.3.8.11	-8.84667	-8.86084	-8.75158	0.0667143	4.25228	0.0123218	0.490741	0.489731	0.877201	0.526571	0.84698	Cyclohexane-1-carbonyl-CoA dehydrogenase
EC:2.8.2.23	-9.01234	-9.04293	-8.87216	0.171911	4.42459	0.0325047	0.486111	0.490036	0.871134	0.459717	0.82517	[Heparan sulfate]-glucosamine 3-sulfotransferase 1
EC:3.4.24.16	-8.77578	-8.77136	-8.8006	0.168529	4.36918	0.032113	0.481481	0.490298	0.86346	0.511546	0.835844	Neurolysin
EC:2.5.1.41	-3.10106	-2.9845	-4.13291	-0.477415	7.38238	-0.0692338	0.47052	0.490484	0.850591	0.61368	0.866456	Phosphoglycerol geranylgeranyltransferase
EC:3.5.1.100	-8.87675	-8.8954	-8.74061	0.272623	4.49495	0.0486135	0.475694	0.490489	0.863427	0.520394	0.836749	(R)-amidase
EC:1.1.1.286	-9.01115	-9.02003	-8.93482	-0.00792129	4.34126	-0.00137344	0.498843	0.49052	0.859573	0.501773	0.822338	Isocitrate--homoisocitrate dehydrogenase
EC:2.4.1.186	-7.22654	-7.20228	-7.31857	-0.171323	5.05557	-0.0246665	0.490173	0.490558	0.865653	0.500392	0.833221	Glycogenin glucosyltransferase
EC:2.7.1.87	-8.3532	-8.39794	-8.10405	0.388545	5.9128	0.0568532	0.465278	0.490605	0.870472	0.454817	0.817739	Streptomycin 3''-kinase
EC:1.14.12.4	-9.05669	-9.0839	-8.85095	0.354355	4.35546	0.0660992	0.468208	0.49102	0.864276	0.385251	0.79006	3-hydroxy-2-methylpyridinecarboxylate dioxygenase
EC:3.5.1.82	-7.37696	-7.35576	-7.45947	-0.206899	4.58926	-0.0443081	0.479167	0.491282	0.865066	0.570361	0.858538	N-acyl-D-glutamate deacylase
EC:6.3.2.35	4.72619	4.722	4.73417	0.0635602	1.27185	0.0499826	0.472832	0.491293	0.849108	0.524139	0.834169	D-alanine--D-serine ligase
EC:1.5.1.6	-6.77234	-6.71927	-6.97898	-0.394771	6.45162	-0.0655232	0.472222	0.491345	0.859081	0.517596	0.834097	Formyltetrahydrofolate dehydrogenase
EC:4.2.3.89	-9.03358	-9.05648	-8.8849	0.0738927	4.4984	0.0148894	0.493642	0.491948	0.866863	0.534839	0.846157	(+)-beta-caryophyllene synthase
EC:1.3.1.53	-9.04566	-9.0765	-8.87075	0.15363	4.37867	0.0296608	0.484393	0.492231	0.867095	0.495886	0.830373	(3S,4R)-3,4-dihydroxycyclohexa-1,5-diene-1,4-dicarboxylate dehydrogenase
EC:2.5.1.115	-5.94089	-5.9427	-5.92204	-0.0937582	5.85827	-0.0139134	0.493056	0.492307	0.858586	0.570619	0.848635	Homogentisate phytyltransferase
EC:3.4.22.36	-9.02249	-9.05089	-8.88298	0.223113	4.41239	0.0414946	0.479167	0.493088	0.865322	0.391239	0.799906	Caspase-1
EC:5.4.2.3	-8.546	-8.55579	-8.4499	0.0417663	4.48141	0.00910048	0.494798	0.493105	0.860805	0.484527	0.826884	Phosphoacetylglucosamine mutase
EC:1.1.99.18	-9.02971	-9.0521	-8.90095	0.312417	4.37677	0.0522399	0.472222	0.494627	0.862096	0.422612	0.801639	Cellobiose dehydrogenase (acceptor)
EC:3.4.23.49	-8.06713	-8.09096	-7.88003	0.204688	4.60238	0.0417598	0.475694	0.494681	0.849681	0.484635	0.826512	Omptin
EC:2.7.1.169	-6.82248	-6.76063	-7.12321	-0.173325	6.16445	-0.0254403	0.486705	0.49491	0.859576	0.419195	0.806414	Pantoate kinase
EC:1.20.9.1	-6.4407	-6.39975	-6.76595	-0.0475687	5.03442	-0.0130387	0.492486	0.495343	0.860962	0.503331	0.833552	Arsenate reductase (azurin)
EC:2.8.3.9	5.61064	5.60681	5.62957	-0.00576335	1.19677	-0.00517457	0.496528	0.495408	0.851697	0.782528	0.939039	Butyrate--acetoacetate CoA-transferase
EC:1.1.1.300	-8.18919	-8.20157	-8.08223	0.0606778	4.28499	0.00933722	0.490741	0.49568	0.862751	0.536158	0.846614	NADP-retinol dehydrogenase
EC:2.1.3.9	-6.19038	-6.13987	-6.45914	-0.283628	4.5233	-0.0586789	0.472832	0.495763	0.859235	0.435524	0.814871	N-acetylornithine carbamoyltransferase
EC:2.1.3.7	-8.61401	-8.63959	-8.42669	0.291303	4.40098	0.0520025	0.472222	0.495904	0.871355	0.502366	0.833972	3-hydroxymethylcephem carbamoyltransferase
EC:1.5.99.15	-7.40085	-7.40641	-7.37498	-0.102256	6.43068	-0.0169151	0.49537	0.496059	0.857046	0.521419	0.833727	Dihydromethanopterin reductase (acceptor)
EC:1.1.1.28	7.05708	7.04473	7.0995	0.0634466	1.29934	0.0457662	0.480324	0.496475	0.851127	0.473068	0.807511	D-lactate dehydrogenase
EC:2.7.1.68	-8.18251	-8.18511	-8.17533	-0.132775	4.86143	-0.0195193	0.482639	0.496538	0.863732	0.476372	0.826207	1-phosphatidylinositol-4-phosphate 5-kinase
EC:3.5.3.8	3.16748	3.16231	3.21647	0.0716968	1.31109	0.0447785	0.475694	0.496967	0.854028	0.533323	0.838703	Formimidoylglutamase
EC:1.10.3.11	-6.08465	-6.06335	-6.30012	-0.476704	5.87481	-0.0736239	0.46875	0.497197	0.861473	0.419218	0.796093	Ubiquinol oxidase (non-electrogenic)
EC:1.14.12.17	3.10413	3.10888	3.08078	0.00638477	2.36495	0.00163854	0.498843	0.497212	0.853006	0.642939	0.889275	Nitric oxide dioxygenase
EC:2.7.1.47	-8.70544	-8.71436	-8.63947	0.317949	4.42376	0.0570892	0.47338	0.497472	0.863723	0.448571	0.804034	D-ribulokinase
EC:5.1.3.18	-8.88122	-8.90121	-8.77616	0.231157	4.46744	0.0561076	0.476301	0.497616	0.853299	0.557463	0.851312	GDP-mannose 3,5-epimerase
EC:3.1.1.89	-8.89884	-8.89727	-8.90985	0.0569326	4.46938	0.0115382	0.49537	0.497651	0.869998	0.506385	0.834034	Protein phosphatase methylesterase-1
EC:1.2.7.6	-6.62578	-6.61307	-6.69795	-0.0897252	4.08188	-0.0186177	0.488426	0.497747	0.864306	0.577544	0.857815	Glyceraldehyde-3-phosphate dehydrogenase (ferredoxin)
EC:1.3.1.28	-0.752968	-0.771875	-0.635449	0.14486	3.71027	0.0312469	0.483237	0.498525	0.856337	0.459252	0.800789	2,3-dihydro-2,3-dihydroxybenzoate dehydrogenase
EC:2.7.1.46	-7.25695	-7.21958	-7.51021	-0.0575296	4.85886	-0.01473	0.493056	0.498822	0.872596	0.481962	0.841989	L-arabinokinase
EC:4.1.1.76	-1.08598	-1.08503	-1.09316	0.0254532	2.46864	0.00968656	0.493642	0.498866	0.84957	0.748806	0.927327	Arylmalonate decarboxylase
EC:4.1.3.46	-7.41141	-7.37728	-7.518	-0.246091	4.53099	-0.0485612	0.471676	0.499757	0.871992	0.504394	0.826373	(R)-citramalyl-CoA lyase
EC:2.4.1.310	-7.55825	-7.53881	-7.67059	0.0579845	4.09147	0.0119813	0.494798	0.499829	0.86424	0.490173	0.826294	Vancomycin aglycone glucosyltransferase
EC:3.5.3.23	-5.38258	-5.39955	-5.22625	0.275087	5.84843	0.0427913	0.475694	0.500163	0.857097	0.564446	0.853305	N-succinylarginine dihydrolase
EC:1.2.1.28	-7.97047	-7.93491	-8.22981	-0.265015	4.32696	-0.0403169	0.478613	0.500164	0.860999	0.409009	0.802113	Benzaldehyde dehydrogenase (NAD(+))
EC:2.7.2.4	8.88445	8.87565	8.9422	0.0583854	1.21367	0.0508359	0.480324	0.500298	0.85252	0.41548	0.778058	Aspartate kinase
EC:2.7.1.45	8.20024	8.1896	8.2509	0.0847557	1.1134	0.0679361	0.469907	0.500488	0.852985	0.383408	0.762064	2-dehydro-3-deoxygluconokinase
EC:1.1.1.197	-9.03311	-9.0547	-8.81547	0.170492	4.46663	0.0268148	0.487269	0.500582	0.862977	0.469709	0.821922	15-hydroxyprostaglandin dehydrogenase (NADP(+))
EC:1.8.99.5	1.64759	1.62237	1.90008	0.345817	3.13472	0.0764356	0.454335	0.501104	0.855786	0.107778	0.727675	Dissimilatory sulfite reductase
EC:4.1.1.94	-8.69039	-8.70377	-8.58971	0.00929639	4.54903	0.00229503	0.499422	0.501356	0.866539	0.482029	0.822082	Ethylmalonyl-CoA decarboxylase
EC:1.3.8.10	-8.79745	-8.80953	-8.6949	0.0976414	4.44791	0.0147277	0.494798	0.501982	0.86522	0.454358	0.809305	Cyclohex-1-ene-1-carbonyl-CoA dehydrogenase
EC:1.14.13.2	-6.19193	-6.16587	-6.35601	-0.255375	4.23837	-0.0448999	0.471065	0.502083	0.885903	0.425337	0.817218	4-hydroxybenzoate 3-monooxygenase
EC:3.2.1.96	-3.0306	-3.02312	-3.08106	-0.0243292	3.53699	-0.00846596	0.494213	0.502381	0.863112	0.646553	0.881567	Mannosyl-glycoprotein endo-beta-N-acetylglucosaminidase
EC:1.6.2.2	-9.07949	-9.0973	-8.9794	0.0410399	4.35105	0.00642775	0.495954	0.502515	0.86551	0.392428	0.781609	Cytochrome-b5 reductase
EC:2.7.1.13	-8.49479	-8.51073	-8.39777	0.0978852	4.43241	0.0174949	0.493642	0.50262	0.870047	0.470288	0.824661	Dehydrogluconokinase
EC:3.1.4.37	-8.28122	-8.29428	-8.21914	0.0601338	4.54266	0.0119028	0.491329	0.502663	0.873215	0.504402	0.837265	2',3'-cyclic-nucleotide 3'-phosphodiesterase
EC:5.3.1.25	6.72058	6.71229	6.78533	0.0332131	1.4832	0.0245661	0.488426	0.502825	0.853997	0.467643	0.804809	L-fucose isomerase
EC:2.3.2.4	-9.01914	-9.06002	-8.78722	0.237967	4.47937	0.0470064	0.471065	0.502907	0.867953	0.428145	0.811303	Gamma-glutamylcyclotransferase
EC:3.5.3.17	-0.199844	-0.197065	-0.229266	-0.112636	2.51777	-0.0387964	0.475694	0.50317	0.854937	0.732298	0.919528	Guanidinopropionase
EC:1.8.7.2	-5.51399	-5.48547	-5.72856	-0.447674	5.91459	-0.0653066	0.469907	0.503284	0.871228	0.47235	0.822409	Ferredoxin:thioredoxin reductase
EC:1.14.13.48	-9.03532	-9.04367	-8.93925	0.308943	4.54067	0.0616181	0.47052	0.50346	0.868935	0.486325	0.828342	(S)-limonene 6-monooxygenase
EC:2.4.1.216	-8.22753	-8.23497	-8.1797	0.169077	4.86613	0.0262215	0.487269	0.503614	0.858297	0.645439	0.875676	Trehalose 6-phosphate phosphorylase
EC:5.4.99.15	-1.77238	-1.74391	-1.98129	-0.185369	4.82675	-0.0289772	0.480925	0.504052	0.85642	0.527694	0.836924	(1->4)-alpha-D-glucan 1-alpha-D-glucosylmutase
EC:2.1.1.95	-5.66373	-5.66303	-5.68549	-0.0830958	5.44003	-0.0164264	0.49537	0.504122	0.861958	0.585344	0.859932	Tocopherol O-methyltransferase
EC:1.13.11.37	-8.52146	-8.53992	-8.4157	0.157549	4.51791	0.0270604	0.483796	0.504123	0.868394	0.486211	0.832396	Hydroxyquinol 1,2-dioxygenase
EC:2.7.1.105	-9.0463	-9.07854	-8.87592	0.249626	4.44423	0.0606649	0.469907	0.504171	0.869942	0.538203	0.85106	6-phosphofructo-2-kinase
EC:2.7.4.6	6.12542	6.1018	6.23699	0.107182	1.47954	0.0648635	0.471065	0.504682	0.855266	0.371329	0.756667	Nucleoside-diphosphate kinase
EC:2.1.1.112	-8.57678	-8.58657	-8.49282	0.0622638	4.19725	0.00857547	0.492486	0.504993	0.878412	0.468397	0.830185	Glucuronoxylan 4-O-methyltransferase
EC:2.4.1.46	-6.24742	-6.2246	-6.45841	-0.0124608	4.24046	-0.00194495	0.498843	0.505333	0.86093	0.486278	0.824505	Monogalactosyldiacylglycerol synthase
EC:1.1.3.46	-6.00397	-5.9309	-6.38875	-0.218145	4.84609	-0.045802	0.478613	0.505471	0.869639	0.419598	0.810009	4-hydroxymandelate oxidase
EC:1.5.3.7	-7.73019	-7.70832	-7.94446	-0.198225	4.3588	-0.0403968	0.476301	0.505688	0.864217	0.505763	0.83567	L-pipecolate oxidase
EC:1.3.1.6	-7.79312	-7.84387	-7.53596	0.332014	3.8977	0.072447	0.457176	0.505904	0.880513	0.35297	0.797692	Fumarate reductase (NADH)
EC:2.5.1.108	-7.20043	-7.16243	-7.44247	-0.480418	6.41294	-0.0707775	0.460116	0.505975	0.856168	0.459918	0.809327	2-(3-amino-3-carboxypropyl)histidine synthase
EC:4.4.1.22	-7.93703	-7.965	-7.69706	0.168694	5.58958	0.0300945	0.482639	0.506302	0.874643	0.527917	0.848565	S-(hydroxymethyl)glutathione synthase
EC:1.12.5.1	-6.62675	-6.60431	-6.82304	-0.163373	4.3399	-0.0358637	0.478009	0.506874	0.8715	0.543307	0.853178	Hydrogen:quinone oxidoreductase
EC:1.1.1.181	-9.02683	-9.04184	-8.94371	0.0532306	4.5256	0.00683061	0.493642	0.507709	0.873673	0.468449	0.820287	Cholest-5-ene-3-beta,7-alpha-diol 3-beta-dehydrogenase
EC:1.1.1.294	-9.00175	-8.9978	-9.04728	-0.0788194	4.586	-0.0141241	0.491898	0.507777	0.862517	0.579466	0.85936	Chlorophyll(ide) b reductase
EC:5.1.3.7	5.34717	5.31884	5.50849	0.0464633	2.13055	0.021661	0.489583	0.507823	0.857405	0.512746	0.830029	UDP-N-acetylglucosamine 4-epimerase
EC:3.6.1.21	-7.50243	-7.48793	-7.6451	0.0455141	4.63357	0.0073141	0.49537	0.508592	0.868376	0.456316	0.81991	ADP-sugar diphosphatase
EC:1.1.1.388	-7.11298	-7.08038	-7.34598	-0.262022	4.87472	-0.0457063	0.481481	0.508595	0.871086	0.558787	0.853316	Glucose-6-phosphate dehydrogenase (NAD(+))
EC:2.1.1.180	-7.73775	-7.73972	-7.73172	0.00922446	4.15303	0.00176767	0.498266	0.508686	0.874785	0.444346	0.816416	16S rRNA (adenine(1408)-N(1))-methyltransferase
EC:4.2.1.115	3.07186	3.08098	2.94528	-0.0706101	2.53277	-0.0214763	0.493642	0.508872	0.856094	0.705679	0.912453	UDP-N-acetylglucosamine 4,6-dehydratase (inverting)
EC:1.3.1.9	8.33741	8.33549	8.34492	0.0449422	1.19173	0.0365581	0.483796	0.508917	0.856754	0.459818	0.800017	Enoyl-[acyl-carrier-protein] reductase (NADH)
EC:1.14.13.8	-8.4678	-8.49909	-8.28763	0.240099	4.40944	0.0425138	0.476301	0.508943	0.874729	0.483938	0.837154	Flavin-containing monooxygenase
EC:3.1.30.1	-5.86874	-5.87339	-5.81772	0.124664	5.19624	0.0237961	0.484393	0.509539	0.861547	0.632447	0.875094	Aspergillus nuclease S(1)
EC:3.11.1.3	-8.95971	-8.97907	-8.80566	0.0776252	4.46467	0.0129876	0.490173	0.509596	0.870616	0.526015	0.843466	Phosphonopyruvate hydrolase
EC:4.2.3.2	-7.79216	-7.77886	-7.89329	-0.0302116	4.26098	-0.00893825	0.497685	0.50981	0.865814	0.550637	0.851659	Ethanolamine-phosphate phospho-lyase
EC:1.20.1.1	-7.84022	-7.82801	-7.97045	-0.166504	4.20859	-0.0305613	0.483237	0.509991	0.864002	0.573939	0.862585	Phosphonate dehydrogenase
EC:1.14.14.3	-9.04501	-9.06216	-8.86993	0.183231	4.38646	0.0376006	0.484954	0.510073	0.868062	0.503199	0.84248	Alkanal monooxygenase (FMN-linked)
EC:4.2.99.20	1.66715	1.68957	1.46049	-0.0878005	2.30602	-0.0318625	0.483796	0.510228	0.859863	0.274861	0.731937	2-succinyl-6-hydroxy-2,4-cyclohexadiene-1-carboxylate synthase
EC:2.4.1.175	-8.88758	-8.91862	-8.75945	0.214821	4.24536	0.0399725	0.480925	0.510506	0.870784	0.535996	0.847777	acetylgalactosaminyltransferase
EC:1.1.1.298	-7.34644	-7.32829	-7.52865	-0.159661	4.81413	-0.0333427	0.477457	0.510648	0.857124	0.553313	0.84463	3-hydroxypropionate dehydrogenase (NADP(+))
EC:2.3.1.176	-8.67504	-8.69257	-8.57201	0.258072	4.24038	0.0602117	0.468208	0.510767	0.861011	0.371498	0.796043	Propanoyl-CoA C-acyltransferase
EC:2.4.1.4	4.95261	4.93604	5.02924	0.0944488	1.39013	0.0657807	0.472222	0.511011	0.858203	0.353246	0.748844	Amylosucrase
EC:3.13.1.1	-4.68514	-4.66002	-4.82772	-0.488377	5.77965	-0.0749791	0.460648	0.51103	0.866934	0.537254	0.840837	UDP-sulfoquinovose synthase
EC:3.4.24.28	-7.25038	-7.22141	-7.393	-0.146762	3.87527	-0.0295848	0.480925	0.511182	0.856857	0.510841	0.829514	Bacillolysin
EC:3.6.1.56	-8.6571	-8.67506	-8.52431	0.0843617	4.35202	0.015109	0.493056	0.511453	0.876617	0.537374	0.853492	2-hydroxy-dATP diphosphatase
EC:2.8.1.2	4.35014	4.34779	4.36204	-0.0057644	1.30596	-0.00580852	0.498266	0.511542	0.858099	0.763638	0.930474	3-mercaptopyruvate sulfurtransferase
EC:1.2.4.2	3.14043	3.16142	2.99937	-0.160764	2.36874	-0.0530533	0.47052	0.511586	0.859538	0.476717	0.810741	Oxoglutarate dehydrogenase (succinyl-transferring)
EC:6.3.2.43	-5.65174	-5.52129	-6.26887	-0.388855	5.58386	-0.064677	0.466435	0.511819	0.861265	0.454898	0.805232	[Lysine-biosynthesis-protein LysW]--L-2-aminoadipate ligase
EC:2.1.1.260	-8.66071	-8.67719	-8.54471	0.148592	4.66078	0.0291281	0.488426	0.512218	0.868163	0.561849	0.852085	rRNA small subunit pseudouridine methyltransferase Nep1
EC:1.13.11.11	-2.77178	-2.74586	-3.05883	0.0228182	5.57385	0.00602362	0.497685	0.51315	0.861901	0.639912	0.88308	Tryptophan 2,3-dioxygenase
EC:2.4.1.276	-8.94348	-8.94804	-8.90584	0.0282832	4.56784	0.00482269	0.494213	0.513192	0.863059	0.524745	0.834537	Zeaxanthin glucosyltransferase
EC:2.6.1.40	-8.28885	-8.27934	-8.37147	-0.133742	4.31977	-0.0301929	0.486111	0.513518	0.873391	0.43754	0.82092	(R)-3-amino-2-methylpropionate--pyruvate transaminase
EC:2.1.1.204	-7.05331	-7.05378	-7.03962	0.13803	4.06758	0.0255599	0.486705	0.513603	0.865589	0.529669	0.834235	tRNA (cytosine(38)-C(5))-methyltransferase
EC:3.2.1.40	7.76436	7.75068	7.81526	0.0531747	1.41732	0.029088	0.486705	0.513762	0.859952	0.441887	0.789696	Alpha-L-rhamnosidase
EC:5.1.3.24	-5.68656	-5.75807	-5.1145	0.244218	7.72339	0.032451	0.484954	0.513943	0.862877	0.540734	0.840688	N-acetylneuraminate epimerase
EC:1.13.11.33	-6.59762	-6.58559	-6.69209	-0.137851	5.78486	-0.0151478	0.488426	0.514207	0.857726	0.483497	0.816549	Arachidonate 15-lipoxygenase
EC:3.1.2.28	0.603298	0.613964	0.55844	0.0928481	2.08286	0.0378139	0.474537	0.514305	0.858223	0.6743	0.897401	1,4-dihydroxy-2-naphthoyl-CoA hydrolase
EC:2.4.1.281	6.1473	6.1174	6.27854	0.147562	1.72778	0.0812898	0.467593	0.514437	0.858985	0.40701	0.774236	4-O-beta-D-mannosyl-D-glucose phosphorylase
EC:3.1.1.27	-8.91479	-8.93872	-8.7169	0.228061	4.49623	0.0474982	0.479167	0.514613	0.867266	0.503057	0.840541	4-pyridoxolactonase
EC:2.3.1.88	-8.63425	-8.65817	-8.50132	0.0304309	4.26976	0.0120153	0.494798	0.514776	0.870887	0.462267	0.825507	Peptide alpha-N-acetyltransferase
EC:3.4.24.11	-7.15866	-7.11338	-7.4123	-0.290706	4.82818	-0.0550323	0.471676	0.514857	0.867459	0.425752	0.805688	Neprilysin
EC:1.17.7.2	-7.36712	-7.35879	-7.41734	-0.0672751	5.39502	-0.0117873	0.493056	0.514907	0.866867	0.57677	0.857523	7-hydroxymethyl chlorophyll a reductase
EC:1.1.1.367	6.38585	6.38256	6.42529	0.0653318	1.43566	0.0390348	0.482639	0.515512	0.860855	0.440673	0.789234	UDP-2-acetamido-2,6-beta-L-arabino-hexul-4-ose reductase
EC:2.7.6.3	7.75649	7.73694	7.84874	0.0864634	1.49115	0.0612969	0.475694	0.515574	0.860127	0.41691	0.778684	2-amino-4-hydroxy-6-hydroxymethyldihydropteridine diphosphokinase
EC:3.7.1.5	-8.11136	-8.11414	-8.09624	0.041339	4.40151	0.00927874	0.493642	0.515642	0.882415	0.601726	0.875489	Acylpyruvate hydrolase
EC:1.1.1.239	-8.60769	-8.59716	-8.7371	-0.257087	4.70532	-0.0462661	0.472832	0.515708	0.860937	0.543353	0.843485	3-alpha-(17-beta)-hydroxysteroid dehydrogenase (NAD(+))
EC:2.7.1.91	-8.4719	-8.48072	-8.37798	0.107689	4.08359	0.0195519	0.489583	0.515812	0.867375	0.507923	0.834332	Sphinganine kinase
EC:3.4.21.59	-9.05392	-9.06636	-8.95596	0.113284	4.45974	0.0207322	0.491329	0.516011	0.868869	0.445648	0.811565	Tryptase
EC:1.1.1.65	-5.14474	-5.12012	-5.3225	-0.289864	5.27647	-0.0497572	0.477457	0.516161	0.862085	0.440563	0.80308	Pyridoxine 4-dehydrogenase
EC:3.5.3.13	-5.07798	-5.02889	-5.37974	-0.344649	5.06859	-0.0596056	0.475694	0.51621	0.85837	0.523534	0.828607	Formimidoylglutamate deiminase
EC:2.3.1.89	4.64333	4.64525	4.62147	-0.0515942	1.57757	-0.0308093	0.490173	0.516237	0.863251	0.86484	0.964822	Tetrahydrodipicolinate N-acetyltransferase
EC:3.1.1.96	-8.56643	-8.57784	-8.49441	0.0534249	4.92054	0.0128617	0.493056	0.516309	0.864528	0.588867	0.86315	D-aminoacyl-tRNA deacylase
EC:6.2.1.34	-4.98574	-4.95807	-5.15632	-0.203811	2.97767	-0.0582018	0.46412	0.516354	0.870449	0.378755	0.789492	Trans-feruloyl-CoA synthase
EC:5.5.1.24	-6.62806	-6.61653	-6.70004	-0.262223	6.28565	-0.0391766	0.480925	0.516413	0.867293	0.578919	0.854781	Tocopherol cyclase
EC:3.10.1.1	-4.0227	-4.03557	-3.91115	0.0858425	2.32484	0.036696	0.482081	0.516461	0.86836	0.380964	0.794119	N-sulfoglucosamine sulfohydrolase
EC:4.2.1.107	-7.93859	-7.97711	-7.70857	-0.0129457	4.16972	-0.002424	0.5	0.516503	0.870848	0.453987	0.820534	hydratase
EC:1.1.9.1	-5.83205	-5.81383	-5.96613	-0.0521681	4.78153	-0.010269	0.494798	0.516505	0.869207	0.589365	0.860935	Alcohol dehydrogenase (azurin)
EC:3.5.3.22	-9.03684	-9.06212	-8.87433	0.276479	4.34743	0.0478881	0.46875	0.516872	0.875024	0.536724	0.84896	Proclavaminate amidinohydrolase
EC:2.1.4.2	-8.01149	-8.0033	-8.06089	-0.0722091	4.23652	-0.0111156	0.494213	0.517191	0.872534	0.544892	0.858906	Scyllo-inosamine-4-phosphate amidinotransferase
EC:1.1.1.69	7.65226	7.63176	7.72358	0.0194878	1.245	0.0211255	0.494798	0.517354	0.860689	0.377085	0.759877	Gluconate 5-dehydrogenase
EC:2.4.1.60	-3.95687	-3.9802	-3.75861	0.283343	2.59026	0.0806271	0.45896	0.518193	0.873244	0.286027	0.765095	Abequosyltransferase
EC:1.14.19.8	-9.05933	-9.07506	-8.98141	0.106941	4.5861	0.0181443	0.489583	0.51824	0.87688	0.45434	0.815342	Pentalenolactone synthase
EC:3.5.4.40	-6.46079	-6.45233	-6.59831	-0.0975051	4.07158	-0.0222627	0.487861	0.518275	0.868943	0.569499	0.846205	Aminodeoxyfutalosine deaminase
EC:3.1.8.1	-8.72724	-8.75417	-8.58544	0.0955973	4.58394	0.0165662	0.487861	0.518543	0.88053	0.480723	0.825536	Aryldialkylphosphatase
EC:3.6.1.66	8.53751	8.52357	8.59546	0.0230464	1.1864	0.0218167	0.490173	0.518942	0.86152	0.467764	0.804604	XTP/dITP diphosphatase
EC:2.3.2.15	-8.92882	-8.96156	-8.73426	0.120431	4.30159	0.0247423	0.487861	0.519394	0.875687	0.5616	0.862563	Glutathione gamma-glutamylcysteinyltransferase
EC:1.2.1.90	-9.06461	-9.06461	-9.06602	0.149051	4.43542	0.0287554	0.487861	0.519535	0.867783	0.497766	0.832116	Glyceraldehyde-3-phosphate dehydrogenase (NAD(P)(+))
EC:2.1.1.234	-9.00662	-9.00103	-9.04682	-0.0132514	4.52959	-0.00154982	0.499422	0.519924	0.874608	0.503107	0.837972	N,N-dimethyltransferase
EC:2.6.1.64	-9.03889	-9.06485	-8.92289	0.0454124	4.63797	0.00712033	0.49537	0.520183	0.864103	0.601196	0.866632	Glutamine--phenylpyruvate transaminase
EC:1.13.11.14	-8.94114	-8.95169	-8.85929	0.0212372	4.68019	0.00286875	0.498843	0.520247	0.86759	0.555771	0.854106	2,3-dihydroxybenzoate 3,4-dioxygenase
EC:1.14.13.10	-9.04373	-9.05133	-9.01043	0.120128	4.39791	0.0242982	0.484393	0.520716	0.867192	0.531887	0.838706	2,6-dihydroxypyridine 3-monooxygenase
EC:2.5.1.26	3.42277	3.4181	3.44138	0.120468	1.71902	0.0594431	0.472832	0.52134	0.864158	0.474571	0.808947	Alkylglycerone-phosphate synthase
EC:2.7.7.42	2.88837	2.86898	2.97344	0.152676	2.34888	0.0514922	0.467593	0.521359	0.860652	0.417615	0.778521	[Glutamate--ammonia-ligase] adenylyltransferase
EC:1.1.1.178	-8.66608	-8.68204	-8.55135	0.179353	4.34688	0.0362613	0.484393	0.521829	0.864396	0.50647	0.834865	3-hydroxy-2-methylbutyryl-CoA dehydrogenase
EC:2.4.99.1	-9.00888	-9.03818	-8.87391	0.0697477	4.50028	0.0124154	0.493056	0.521912	0.869409	0.561438	0.857598	Beta-galactoside alpha-2,6-sialyltransferase
EC:4.2.1.8	7.8048	7.78914	7.87831	0.0890442	1.45921	0.056944	0.479769	0.522143	0.863619	0.425101	0.782971	Mannonate dehydratase
EC:4.6.1.1	4.00676	3.98807	4.10159	0.0891594	1.23642	0.0594704	0.462963	0.522209	0.863459	0.407943	0.774774	Adenylate cyclase
EC:1.5.1.47	-9.08034	-9.0936	-9.01183	-0.0152235	4.43787	-0.00364111	0.49711	0.522307	0.884315	0.560458	0.852854	Dihydromethanopterin reductase (NAD(P)(+))
EC:4.2.1.136	-8.99187	-9.00073	-8.96465	0.140485	4.54565	0.0210163	0.488426	0.522411	0.87405	0.429406	0.809073	ADP-dependent NAD(P)H-hydrate dehydratase
EC:6.2.1.18	-6.90383	-6.88279	-6.97958	-0.0685115	4.06268	-0.0158939	0.488426	0.522722	0.870898	0.541517	0.84271	Citrate--CoA ligase
EC:2.7.7.46	-8.9951	-9.01563	-8.88984	-0.00265538	4.47187	-0.000946944	0.498843	0.522965	0.87944	0.538308	0.844952	Gentamicin 2''-nucleotidyltransferase
EC:1.16.1.1	2.13395	2.14213	2.12361	-0.160129	3.1349	-0.0386144	0.477457	0.523046	0.86037	0.575789	0.861217	Mercury(II) reductase
EC:1.1.1.327	-8.98419	-8.98786	-8.93555	0.171143	4.4579	0.034056	0.480324	0.523438	0.873114	0.587282	0.863193	5-exo-hydroxycamphor dehydrogenase
EC:3.4.17.4	-4.08616	-4.06064	-4.24092	-0.194224	2.29783	-0.0663402	0.461272	0.523573	0.860169	0.25406	0.743692	Gly-Xaa carboxypeptidase
EC:2.5.1.47	8.79359	8.79065	8.83009	0.0624964	1.06883	0.066044	0.471065	0.523601	0.864531	0.438811	0.787967	Cysteine synthase
EC:1.1.1.275	-6.97608	-6.9288	-7.23993	-0.35344	4.67169	-0.0851316	0.459491	0.523897	0.870959	0.317668	0.753751	(+)-trans-carveol dehydrogenase
EC:4.2.1.153	-6.34481	-6.30722	-6.57429	-0.236269	4.34295	-0.0500712	0.475694	0.524008	0.867084	0.430747	0.805391	3-methylfumaryl-CoA hydratase
EC:1.1.1.251	-3.1794	-3.19089	-3.06521	0.254589	4.36331	0.050366	0.476301	0.524128	0.865017	0.506686	0.824479	Galactitol-1-phosphate 5-dehydrogenase
EC:1.4.99.5	-8.96364	-8.98431	-8.82542	0.21794	4.42068	0.0413229	0.479769	0.524202	0.878238	0.559169	0.859315	Glycine dehydrogenase (cyanide-forming)
EC:1.4.1.18	-6.2108	-6.17172	-6.55572	-0.150714	4.74626	-0.0314242	0.487861	0.524229	0.865066	0.437428	0.803653	Lysine 6-dehydrogenase
EC:3.4.23.48	-6.57322	-6.57143	-6.58897	0.111195	4.54817	0.0162818	0.483237	0.52446	0.879481	0.578975	0.857026	Plasminogen activator Pla
EC:2.6.1.34	-8.22238	-8.23156	-8.18432	-0.0168922	4.15005	-0.00628419	0.497685	0.524844	0.879944	0.594954	0.871268	UDP-N-acetylbacillosamine transaminase
EC:2.8.2.20	-9.06926	-9.08006	-9.00193	0.240381	4.54159	0.0535818	0.471676	0.524916	0.867471	0.491515	0.820829	Protein-tyrosine sulfotransferase
EC:3.5.3.18	4.46731	4.48944	4.35169	-0.0281285	1.94204	-0.0101834	0.493056	0.525025	0.866275	0.601174	0.87193	Dimethylargininase
EC:4.1.2.34	-8.85651	-8.875	-8.7761	0.0286782	4.3395	0.0048433	0.49711	0.525294	0.872285	0.518676	0.839141	4-(2-carboxyphenyl)-2-oxobut-3-enoate aldolase
EC:1.3.1.45	-5.95155	-5.8832	-6.40658	-0.306179	5.91672	-0.0541499	0.479167	0.525376	0.864563	0.475562	0.816303	2'-hydroxyisoflavone reductase
EC:3.1.4.56	-9.02115	-9.05306	-8.8454	0.107978	4.71434	0.0180093	0.493056	0.526458	0.882796	0.491383	0.843478	7,8-dihydroneopterin 2',3'-cyclic phosphate phosphodiesterase
EC:1.1.1.307	-8.01628	-7.99559	-8.11796	-0.07133	4.33176	-0.0106034	0.492486	0.527279	0.875702	0.487494	0.824765	D-xylose reductase
EC:2.4.1.242	-9.04558	-9.07473	-8.81299	0.200831	4.49719	0.0332079	0.475694	0.527443	0.875838	0.558774	0.856539	NDP-glucose--starch glucosyltransferase
EC:1.1.1.90	0.911541	0.910203	0.924511	0.0705843	1.43232	0.050321	0.478009	0.527767	0.864003	0.907803	0.974905	Aryl-alcohol dehydrogenase
EC:1.3.8.2	-9.00899	-9.02145	-8.91768	0.274734	4.42318	0.0549609	0.47052	0.528071	0.875216	0.466271	0.812948	4,4'-diapophytoene desaturase (4,4'-diapolycopene-forming)
EC:4.2.1.100	-6.89259	-6.85373	-7.09534	-0.131028	4.85556	-0.0283268	0.484954	0.528078	0.877202	0.596268	0.877981	Cyclohexa-1,5-dienecarbonyl-CoA hydratase
EC:1.1.1.341	-9.05734	-9.06572	-8.96349	0.0462204	4.56906	0.0114649	0.493642	0.528289	0.877573	0.494896	0.840823	CDP-abequose synthase
EC:5.3.2.8	-8.01935	-8.02066	-8.01247	-0.244501	4.24183	-0.04591	0.472222	0.528343	0.87429	0.575446	0.857563	4-oxalomesaconate tautomerase
EC:2.1.1.307	-8.82759	-8.83702	-8.76539	0.166104	4.35218	0.0298078	0.484393	0.528487	0.873078	0.573318	0.863936	methyltransferase
EC:1.14.15.12	-7.45596	-7.42929	-7.61574	-0.107916	4.37562	-0.024165	0.487269	0.529122	0.871569	0.514701	0.837345	Pimeloyl-[acyl-carrier protein] synthase
EC:1.3.1.38	-7.66309	-7.64019	-7.85431	-0.146484	4.55345	-0.0284611	0.486705	0.529532	0.874725	0.514701	0.833142	Trans-2-enoyl-CoA reductase (NADPH)
EC:4.2.1.56	-8.26194	-8.2536	-8.35242	-0.151232	4.52172	-0.0361265	0.480324	0.529831	0.871804	0.552691	0.846862	Itaconyl-CoA hydratase
EC:2.7.3.3	-8.61508	-8.61034	-8.62437	0.237966	4.24514	0.0487308	0.482639	0.529879	0.869192	0.655468	0.88853	Arginine kinase
EC:1.1.1.312	-7.44444	-7.40375	-7.66657	-0.131837	4.51792	-0.0260575	0.488426	0.530054	0.87133	0.495596	0.822939	2-hydroxy-4-carboxymuconate semialdehyde hemiacetal dehydrogenase
EC:1.11.1.7	-8.76357	-8.79989	-8.58272	0.273338	4.32829	0.054333	0.47338	0.530667	0.875909	0.467171	0.826807	Peroxidase
EC:3.5.1.25	8.06572	8.04879	8.13098	0.0732239	1.26567	0.0585539	0.475145	0.530856	0.867891	0.387532	0.765307	N-acetylglucosamine-6-phosphate deacetylase
EC:2.7.3.2	-8.61974	-8.6251	-8.53744	-0.0598497	4.35043	-0.0125076	0.494213	0.530907	0.883032	0.507822	0.837621	Creatine kinase
EC:2.6.99.2	6.40628	6.40254	6.41683	0.0423662	1.7515	0.0174481	0.487269	0.530931	0.868665	0.963184	0.988555	Pyridoxine 5'-phosphate synthase
EC:3.2.1.184	5.82957	5.8241	5.87353	0.0552586	1.45826	0.0393901	0.486705	0.530947	0.867468	0.432103	0.786234	UDP-N,N'-diacetylbacillosamine 2-epimerase (hydrolyzing)
EC:1.1.1.381	1.08097	1.03155	1.23703	0.274325	3.51556	0.0622137	0.468208	0.531022	0.861913	0.227182	0.727692	3-hydroxy acid dehydrogenase
EC:1.1.1.361	-8.76948	-8.76259	-8.85332	-0.0218461	4.17147	-0.00390492	0.498843	0.531759	0.87644	0.47091	0.820633	Glucose-6-phosphate 3-dehydrogenase
EC:1.4.3.5	5.49716	5.49482	5.50175	-0.0158617	2.20783	-0.00446154	0.497685	0.532622	0.869948	0.832738	0.956504	Pyridoxal 5'-phosphate synthase
EC:3.2.2.8	3.05485	3.05189	3.08152	-0.037055	1.34894	-0.0221854	0.488426	0.532922	0.868126	0.773777	0.933826	Ribosylpyrimidine nucleosidase
EC:2.8.1.8	6.67014	6.66893	6.67374	-0.0033419	1.65207	-0.00206394	0.498843	0.532937	0.869647	0.720077	0.917544	Lipoyl synthase
EC:3.1.12.1	6.4207	6.41307	6.46657	0.0709656	1.1018	0.0678187	0.471065	0.533376	0.868872	0.534661	0.840052	5' to 3' exodeoxyribonuclease (nucleoside 3'-phosphate-forming)
EC:3.2.2.20	7.12366	7.10374	7.25119	0.0459762	1.16206	0.0406842	0.482081	0.533906	0.869251	0.454307	0.796316	DNA-3-methyladenine glycosylase I
EC:4.1.3.25	-6.04337	-5.97747	-6.57359	-0.268833	5.98346	-0.033839	0.486111	0.534413	0.86379	0.338908	0.769778	(S)-citramalyl-CoA lyase
EC:4.2.1.149	0.151116	0.140669	0.256379	0.0383787	2.62319	0.0147755	0.494213	0.534689	0.868978	0.785686	0.937168	Crotonobetainyl-CoA hydratase
EC:1.2.1.5	-7.36549	-7.34386	-7.49594	-0.0557979	4.41474	-0.0118911	0.492486	0.534778	0.880198	0.516323	0.837135	Aldehyde dehydrogenase (NAD(P)(+))
EC:2.6.1.77	-0.4741	-0.591296	0.08613	0.565785	5.25398	0.0932542	0.439815	0.534999	0.873103	0.091838	0.727675	Taurine--pyruvate aminotransferase
EC:6.5.1.5	-7.94269	-7.95066	-7.86259	-0.0497172	4.36338	-0.00894446	0.494798	0.535032	0.87693	0.524896	0.840692	RNA 3'-terminal-phosphate cyclase (GTP)
EC:2.1.1.157	-5.32828	-5.28525	-5.62965	-0.324602	5.15566	-0.0600671	0.472222	0.535194	0.867699	0.449165	0.808602	Sarcosine/dimethylglycine N-methyltransferase
EC:3.5.2.14	3.48972	3.50254	3.34908	0.000142715	1.97692	0.000282584	0.5	0.535373	0.869758	0.68025	0.901895	N-methylhydantoinase (ATP-hydrolyzing)
EC:1.14.11.33	-5.16067	-5.19606	-4.97633	0.200261	6.16127	0.0304408	0.484954	0.535497	0.868554	0.529662	0.837558	DNA oxidative demethylase
EC:5.4.99.8	-9.01527	-9.03128	-8.91158	-0.00464744	4.39531	-0.000433957	0.499422	0.536092	0.869858	0.519128	0.831473	Cycloartenol synthase
EC:3.1.1.15	-6.81133	-6.8108	-6.8144	-0.211404	6.32099	-0.0366754	0.482081	0.536391	0.865213	0.575875	0.849066	L-arabinonolactonase
EC:3.4.24.25	-6.82616	-6.80747	-6.96847	-0.0627619	4.38853	-0.0116309	0.49537	0.53657	0.868136	0.552394	0.844201	Vibriolysin
EC:1.1.1.169	7.81671	7.80855	7.8966	0.0384366	1.21608	0.0275747	0.490173	0.536943	0.870007	0.447799	0.792754	2-dehydropantoate 2-reductase
EC:5.4.99.37	-9.0322	-9.05434	-8.80255	0.26655	4.56395	0.0487437	0.476852	0.536953	0.892883	0.488873	0.843958	Dammaradiene synthase
EC:2.6.1.48	-8.76206	-8.75063	-8.86452	-0.403037	4.72471	-0.0596481	0.469907	0.537357	0.886411	0.543306	0.850316	5-aminovalerate transaminase
EC:3.4.24.40	-5.86731	-5.87021	-5.85307	-0.328203	6.1868	-0.0475353	0.476852	0.537379	0.868885	0.617355	0.868601	Serralysin
EC:6.2.1.9	-7.42275	-7.42914	-7.392	-0.313668	7.56144	-0.036164	0.483796	0.537664	0.876004	0.653551	0.888592	Malate--CoA ligase
EC:1.6.99.1	1.07448	1.07008	1.09543	-0.0196696	1.61245	-0.00854275	0.495954	0.538069	0.868367	0.839399	0.953852	NADPH dehydrogenase
EC:4.2.1.79	-1.14655	-1.11115	-1.32624	-0.574688	4.79306	-0.101819	0.446759	0.538368	0.870261	0.34079	0.751583	2-methylcitrate dehydratase
EC:2.4.2.43	-1.42056	-1.39082	-1.56711	-0.344692	5.29031	-0.0611325	0.469364	0.539984	0.867291	0.436094	0.788484	Lipid IV(A) 4-amino-4-deoxy-L-arabinosyltransferase
EC:1.2.1.46	-5.63815	-5.63532	-5.67993	-0.00243976	4.14383	-0.000425729	0.5	0.540163	0.87188	0.599667	0.861468	Formaldehyde dehydrogenase
EC:1.14.15.13	-8.88112	-8.92679	-8.60681	0.267249	4.33221	0.04728	0.471676	0.540523	0.88236	0.485891	0.837823	Pulcherriminic acid synthase
EC:1.1.99.24	-7.57385	-7.56422	-7.64098	0.0479197	4.49044	0.00834204	0.49537	0.540637	0.881574	0.571361	0.862197	Hydroxyacid-oxoacid transhydrogenase
EC:6.3.2.33	-6.96767	-6.91053	-7.25649	-0.234296	5.0526	-0.0424982	0.476852	0.540684	0.878136	0.484385	0.822044	Tetrahydrosarcinapterin synthase
EC:1.8.3.1	-8.32926	-8.35858	-8.15961	0.0352072	4.10587	0.00801423	0.495954	0.540753	0.869588	0.594993	0.865629	Sulfite oxidase
EC:3.7.1.19	-8.29415	-8.30096	-8.26604	0.0947512	4.31187	0.0172304	0.492486	0.540841	0.873648	0.566941	0.855968	2,6-dihydroxypseudooxynicotine hydrolase
EC:3.5.1.114	-8.43234	-8.44846	-8.3334	0.104691	4.05142	0.0253961	0.482639	0.541003	0.876655	0.525452	0.836383	N-acyl-aromatic-L-amino acid amidohydrolase
EC:2.7.7.74	-5.75271	-5.72396	-5.92206	-0.00983419	4.34904	-0.00174677	0.498843	0.541054	0.866816	0.527933	0.838567	1L-myo-inositol 1-phosphate cytidylyltransferase
EC:3.5.3.25	-8.85765	-8.8604	-8.83768	0.0319064	4.54617	0.00711651	0.494213	0.541409	0.879283	0.47485	0.827216	N(omega)-hydroxy-L-arginine amidinohydrolase
EC:2.7.7.4	7.84996	7.85222	7.8383	0.0826858	1.52383	0.042703	0.483237	0.54157	0.873	0.532664	0.838722	Sulfate adenylyltransferase
EC:4.3.2.5	-8.73748	-8.74293	-8.68403	-0.00737803	4.18009	-0.00100081	0.499422	0.541592	0.886019	0.565833	0.859003	Peptidylamidoglycolate lyase
EC:1.5.99.14	-8.58899	-8.63556	-8.31449	0.216872	4.2519	0.044378	0.478613	0.541601	0.884315	0.423351	0.80406	6-hydroxypseudooxynicotine dehydrogenase
EC:1.3.1.24	-6.22844	-6.21731	-6.35367	-0.339154	5.78755	-0.0476215	0.471676	0.541755	0.87017	0.608195	0.860773	Biliverdin reductase
EC:4.2.1.25	-8.04254	-8.05644	-7.94867	0.035035	4.34728	0.00673543	0.496528	0.5419	0.871798	0.591138	0.86221	L-arabinonate dehydratase
EC:3.2.1.139	5.84545	5.80042	6.03385	0.0428279	1.89577	0.0202719	0.493642	0.542256	0.872681	0.444981	0.792836	Alpha-glucuronidase
EC:1.13.11.76	-8.20693	-8.23456	-8.05826	0.112917	4.28774	0.0260973	0.487269	0.542285	0.878931	0.525206	0.845304	2-amino-5-chlorophenol 1,6-dioxygenase
EC:2.1.1.257	-8.63215	-8.61642	-8.77386	-0.110095	5.13193	-0.0210308	0.484954	0.543096	0.872065	0.569571	0.856222	tRNA (pseudouridine(54)-N(1))-methyltransferase
EC:2.7.7.47	5.11879	5.11672	5.13095	0.0460575	1.54771	0.0199714	0.488426	0.543257	0.874525	0.76942	0.935314	Streptomycin 3''-adenylyltransferase
EC:2.3.3.1	8.27324	8.26142	8.36455	0.0877166	1.11941	0.0752092	0.46412	0.543996	0.873361	0.414665	0.777464	Citrate (Si)-synthase
EC:5.4.4.7	-9.03199	-9.06454	-8.8199	0.256645	4.35223	0.05402	0.471676	0.544296	0.84822	0.45777	0.815655	Hydroperoxy icosatetraenoate isomerase
EC:4.1.3.38	6.42979	6.41132	6.54045	0.0644826	1.5345	0.0436026	0.480925	0.544417	0.873028	0.462153	0.802275	Aminodeoxychorismate lyase
EC:1.13.11.41	-8.45476	-8.447	-8.50032	0.00684989	4.22579	0.000936824	0.498843	0.54466	0.877744	0.616422	0.867231	2,4'-dihydroxyacetophenone dioxygenase
EC:2.7.8.36	2.47599	2.46914	2.50375	0.208331	2.59988	0.0919072	0.460648	0.54473	0.872784	0.474836	0.809959	transferase
EC:2.4.1.255	-8.3498	-8.35755	-8.26414	0.081753	4.21236	0.015684	0.488426	0.544934	0.877476	0.634717	0.881623	Protein O-GlcNAc transferase
EC:3.1.4.53	-8.41818	-8.43958	-8.31445	0.160051	4.2752	0.0381188	0.487861	0.54504	0.883435	0.550923	0.848166	3',5'-cyclic-AMP phosphodiesterase
EC:1.4.3.20	-8.98596	-8.96709	-9.12046	0.0817687	4.42326	0.0144788	0.488426	0.545184	0.873302	0.532959	0.840116	L-lysine 6-oxidase
EC:4.1.99.5	-6.34301	-6.33469	-6.39516	0.0959308	6.87975	0.0149865	0.494798	0.545403	0.873799	0.603597	0.867242	Aldehyde oxygenase (deformylating)
EC:2.7.13.1	-6.02378	-6.01973	-6.03397	-0.23184	3.96622	-0.0449227	0.469364	0.545543	0.876944	0.561437	0.854668	Protein-histidine pros-kinase
EC:3.4.11.14	-7.6051	-7.63074	-7.44672	0.0586448	4.29115	0.0133238	0.491329	0.545868	0.878653	0.619622	0.87608	Cytosol alanyl aminopeptidase
EC:1.12.98.4	-5.80673	-5.78919	-5.93697	-0.154413	4.62773	-0.0261781	0.482081	0.54591	0.876096	0.527471	0.833152	Sulfhydrogenase
EC:1.3.99.33	5.35634	5.32315	5.66394	0.12869	2.78242	0.0447005	0.475145	0.546135	0.874257	0.302044	0.733469	Urocanate reductase
EC:1.14.13.133	-9.01675	-9.04925	-8.87313	0.0868513	4.43802	0.0175052	0.490173	0.546253	0.879207	0.486127	0.829282	Pentalenene oxygenase
EC:1.1.1.48	-7.81399	-7.83643	-7.66661	0.099844	4.16456	0.0185608	0.490741	0.546714	0.875594	0.58292	0.865114	D-galactose 1-dehydrogenase
EC:1.3.1.49	-9.09099	-9.06842	-9.24147	-0.244921	4.43949	-0.0410763	0.482081	0.546775	0.885324	0.568763	0.862449	Cis-3,4-dihydrophenanthrene-3,4-diol dehydrogenase
EC:1.14.11.39	-8.95934	-8.9852	-8.75197	0.122614	4.34112	0.0257628	0.487861	0.547255	0.880275	0.505292	0.825945	L-asparagine oxygenase
EC:3.1.1.17	-0.0344114	-0.0294567	-0.0544575	-0.0852123	2.43657	-0.0303246	0.485549	0.547697	0.873368	0.733271	0.922146	Gluconolactonase
EC:1.14.13.100	-9.03446	-9.03749	-8.95993	0.145216	4.64793	0.0241893	0.484393	0.547991	0.8815	0.476047	0.829023	25/26-hydroxycholesterol 7-alpha-hydroxylase
EC:1.1.1.276	-6.45066	-6.47272	-6.33204	0.129572	3.65112	0.0262713	0.482081	0.548307	0.883067	0.667082	0.885374	Serine 3-dehydrogenase (NADP(+))
EC:1.13.11.52	-8.2496	-8.26365	-8.12514	0.0314711	4.1571	0.0124817	0.494213	0.54846	0.87166	0.57711	0.864385	Indoleamine 2,3-dioxygenase
EC:4.1.2.19	6.83469	6.82538	6.86129	0.0391256	1.42115	0.0311865	0.486111	0.548851	0.875313	0.484582	0.814323	Rhamnulose-1-phosphate aldolase
EC:2.4.1.327	-9.09014	-9.10175	-8.99151	0.0446456	4.53522	0.0124826	0.495954	0.548988	0.876693	0.462287	0.819476	Aclacinomycin-T 2-deoxy-L-fucose transferase
EC:1.10.3.1	-9.01416	-9.02218	-8.96493	0.023897	4.31306	0.00474324	0.496528	0.549462	0.886839	0.633474	0.884069	Catechol oxidase
EC:2.7.11.12	-8.60491	-8.59943	-8.62873	-0.041799	4.41781	-0.0100095	0.49711	0.549478	0.881233	0.570616	0.850632	cGMP-dependent protein kinase
EC:1.1.99.28	-3.88024	-3.86882	-4.03802	-0.285244	5.10983	-0.0547762	0.474537	0.549801	0.872958	0.571996	0.852198	Glucose-fructose oxidoreductase
EC:1.14.13.200	-8.84578	-8.88149	-8.65104	0.249901	4.40611	0.0505758	0.47052	0.549879	0.885673	0.442666	0.82034	Tetracenomycin A2 monooxygenase-diooxygenase
EC:2.1.3.1	-4.80108	-4.78062	-4.97178	0.0247333	5.37484	0.00440616	0.498266	0.549924	0.877654	0.745672	0.921448	Methylmalonyl-CoA carboxytransferase
EC:1.3.1.89	-8.24337	-8.23243	-8.29326	0.00352976	4.22292	0.000825309	0.498843	0.55017	0.883093	0.61226	0.868648	tRNA-dihydrouridine(47) synthase (NAD(P)(+))
EC:2.7.7.52	-7.84159	-7.84082	-7.8574	0.0554757	3.96343	0.01148	0.491898	0.550301	0.876797	0.566448	0.853105	RNA uridylyltransferase
EC:1.1.1.163	-3.61649	-3.58235	-3.76323	-0.199951	4.30083	-0.0424511	0.478613	0.550571	0.878353	0.463395	0.805542	Cyclopentanol dehydrogenase
EC:1.4.1.4	8.48326	8.47827	8.52437	0.0483755	1.18362	0.0424154	0.488426	0.550646	0.876344	0.517807	0.831997	Glutamate dehydrogenase (NADP(+))
EC:1.3.7.5	-6.23003	-6.20493	-6.41432	-0.539285	6.79007	-0.0607093	0.472832	0.550784	0.873836	0.559047	0.844593	Phycocyanobilin:ferredoxin oxidoreductase
EC:1.14.13.90	-9.0251	-9.0184	-9.06644	-0.00982838	4.40614	-0.00252596	0.49711	0.55168	0.886496	0.523148	0.842394	Zeaxanthin epoxidase
EC:1.3.1.75	-8.7317	-8.73959	-8.70272	0.131737	4.59132	0.0244354	0.486111	0.55209	0.884991	0.559511	0.857742	Divinyl chlorophyllide a 8-vinyl-reductase
EC:3.4.21.83	1.91799	1.96815	1.7188	-0.341535	3.25299	-0.0953624	0.457803	0.552481	0.873889	0.300666	0.736586	Oligopeptidase B
EC:2.7.1.3	-6.92056	-6.90397	-6.99084	-0.300724	5.0772	-0.0538612	0.473988	0.552597	0.875031	0.539012	0.839117	Ketohexokinase
EC:1.1.1.302	3.64378	3.62131	3.75828	0.101526	1.46553	0.0719461	0.473988	0.552763	0.876127	0.462889	0.802146	2,5-diamino-6-(ribosylamino)-4(3H)-pyrimidinone 5'-phosphate reductase
EC:4.1.2.55	-7.79975	-7.77866	-7.89633	-0.0340489	4.2339	-0.00605039	0.495954	0.552852	0.876182	0.619798	0.864649	aldolase
EC:3.4.14.4	6.38855	6.38127	6.43919	0.0288608	1.99246	0.0175795	0.493056	0.553063	0.878189	0.968149	0.989732	Dipeptidyl-peptidase III
EC:1.1.1.22	8.22479	8.20338	8.31236	0.0895067	1.32525	0.0709862	0.471065	0.553627	0.878364	0.468667	0.805956	UDP-glucose 6-dehydrogenase
EC:1.1.2.7	-6.21347	-6.1833	-6.43941	-0.445153	4.82512	-0.087846	0.45896	0.554275	0.886787	0.52958	0.843722	Methanol dehydrogenase (cytochrome c)
EC:3.2.1.15	-7.0053	-7.02873	-6.84213	0.116482	3.60486	0.0195094	0.482081	0.554479	0.875563	0.622792	0.877055	Polygalacturonase
EC:4.2.1.116	-1.54708	-1.55612	-1.47152	0.0142099	1.71065	0.00643521	0.49537	0.554667	0.871986	0.500342	0.820963	3-hydroxypropionyl-CoA dehydratase
EC:2.8.2.4	-9.0105	-9.03512	-8.87627	0.188178	4.32285	0.0420495	0.478613	0.555349	0.886129	0.537681	0.844192	Estrone sulfotransferase
EC:3.4.21.4	-8.55191	-8.57238	-8.4183	0.189462	4.27221	0.0381489	0.485549	0.555519	0.885016	0.528894	0.843819	Trypsin
EC:3.8.1.3	-0.616795	-0.623553	-0.578963	-0.121931	3.05085	-0.0360242	0.481481	0.555987	0.870663	0.69308	0.904787	Haloacetate dehalogenase
EC:4.2.3.22	-8.60717	-8.60656	-8.62251	-0.0328417	4.20478	-0.00680529	0.49537	0.556037	0.874748	0.628412	0.868008	Germacradienol synthase
EC:2.4.1.217	-7.09388	-7.08449	-7.19803	0.141238	4.56869	0.0248749	0.488426	0.5561	0.882129	0.60515	0.8663	Mannosyl-3-phosphoglycerate synthase
EC:2.6.1.36	-3.98326	-3.9777	-4.0928	-0.185986	5.66352	-0.0299819	0.483237	0.556216	0.881059	0.634339	0.882393	L-lysine 6-transaminase
EC:1.3.1.13	-8.77739	-8.81011	-8.57161	0.160254	4.95897	0.0282816	0.482081	0.556645	0.883254	0.470851	0.821685	Prephenate dehydrogenase (NADP(+))
EC:3.1.2.23	1.61393	1.58314	1.91416	0.43783	2.83629	0.114682	0.441619	0.556667	0.871078	0.0937844	0.727675	4-hydroxybenzoyl-CoA thioesterase
EC:1.1.1.144	-9.05643	-9.06187	-9.03688	-0.0347538	4.57881	-0.0106343	0.49537	0.556995	0.869714	0.446842	0.811575	Perillyl-alcohol dehydrogenase
EC:2.1.1.37	9.38061	9.37372	9.40081	0.0210558	1.04591	0.021369	0.491898	0.557039	0.87853	0.502802	0.824132	DNA (cytosine-5-)-methyltransferase
EC:6.2.1.4	-7.80301	-7.80154	-7.80484	-0.104471	4.20017	-0.0201851	0.492486	0.557302	0.883571	0.528235	0.842011	Succinate--CoA ligase (GDP-forming)
EC:2.8.3.5	5.46273	5.44798	5.52118	0.0186273	1.14026	0.018306	0.492486	0.55731	0.879624	0.959431	0.987556	3-oxoacid CoA-transferase
EC:3.6.1.17	-7.36778	-7.38555	-7.28005	0.150524	4.21016	0.0255681	0.487269	0.557381	0.877161	0.566497	0.846787	Bis(5'-nucleosyl)-tetraphosphatase (asymmetrical)
EC:2.3.1.233	-9.09521	-9.10382	-9.00836	0.118028	4.51095	0.0222798	0.488426	0.557419	0.881603	0.57825	0.854465	1,3,6,8-tetrahydroxynaphthalene synthase
EC:2.6.1.33	-9.02923	-9.05291	-8.89883	0.0956887	4.4344	0.0141388	0.490741	0.558122	0.884205	0.548111	0.859953	dTDP-4-amino-4,6-dideoxy-D-glucose transaminase
EC:3.1.1.93	-7.78759	-7.79123	-7.77367	-0.359354	7.67997	-0.053373	0.468208	0.558319	0.879955	0.620776	0.880392	Mycophenolic acid acyl-glucuronide esterase
EC:4.1.99.1	5.95854	5.94443	6.05463	0.106554	1.60087	0.0678753	0.466435	0.558467	0.880556	0.514856	0.83049	Tryptophanase
EC:3.4.21.50	-9.0886	-9.09452	-9.05897	0.111846	4.54026	0.0202795	0.488426	0.558781	0.88763	0.580845	0.862313	Lysyl endopeptidase
EC:4.4.1.11	4.01027	4.00454	4.03998	0.0832765	1.09027	0.0653591	0.46875	0.558846	0.878524	0.555712	0.850288	Methionine gamma-lyase
EC:3.4.21.19	-4.68543	-4.6585	-4.83422	-0.117811	3.16148	-0.02892	0.480324	0.559403	0.882836	0.494394	0.828147	Glutamyl endopeptidase
EC:2.4.1.264	-7.74829	-7.73514	-7.90972	-0.0602775	4.50225	-0.0135531	0.491898	0.559482	0.875269	0.612406	0.867922	2-beta-glucuronyltransferase
EC:2.7.7.64	-8.25741	-8.28606	-8.11211	0.0436775	4.11378	0.0137205	0.492486	0.559609	0.870622	0.502515	0.830086	UTP-monosaccharide-1-phosphate uridylyltransferase
EC:2.1.1.188	-9.0685	-9.09274	-8.85581	0.0964365	4.61172	0.011502	0.490173	0.559737	0.883807	0.369769	0.791451	23S rRNA (guanine(748)-N(1))-methyltransferase
EC:1.3.1.20	0.396198	0.402678	0.318994	0.113796	2.55268	0.0437279	0.480324	0.560843	0.876332	0.596475	0.867231	Trans-1,2-dihydrobenzene-1,2-diol dehydrogenase
EC:2.4.2.57	-8.62784	-8.62932	-8.62437	0.0764629	4.91358	0.00771361	0.493642	0.561034	0.874805	0.50427	0.831849	AMP phosphorylase
EC:1.14.13.50	-8.91393	-8.91815	-8.84388	0.0194272	4.40837	0.00463023	0.49711	0.561156	0.88155	0.61049	0.863568	Pentachlorophenol monooxygenase
EC:1.6.1.1	-1.88328	-1.85901	-2.09528	0.0810217	5.17367	0.0121746	0.493642	0.561201	0.87898	0.562263	0.852051	NAD(P)(+) transhydrogenase (Si-specific)
EC:4.2.1.103	-2.11707	-2.18496	-1.68437	0.571241	4.63905	0.110772	0.435838	0.561397	0.872389	0.166895	0.727675	Cyclohexyl-isocyanide hydratase
EC:4.2.2.6	3.32574	3.3244	3.35485	-0.0470912	2.62295	-0.0181295	0.490741	0.561649	0.880312	0.681309	0.904136	Oligogalacturonide lyase
EC:1.1.99.31	-8.44141	-8.44221	-8.4357	-0.00582322	4.70094	-0.000995053	0.498266	0.561667	0.880693	0.602745	0.865525	(S)-mandelate dehydrogenase
EC:3.4.21.69	-9.0466	-9.06192	-8.9205	0.0447591	4.49134	0.00808925	0.497685	0.562006	0.882127	0.494473	0.826287	Protein C (activated)
EC:1.13.11.20	-6.38175	-6.38161	-6.38199	-0.0976525	4.36657	-0.0173804	0.493642	0.562142	0.881104	0.614807	0.871953	Cysteine dioxygenase
EC:2.1.1.41	-6.56114	-6.56688	-6.53263	-0.0886099	4.71582	-0.0143002	0.491898	0.562144	0.874924	0.640074	0.877625	Sterol 24-C-methyltransferase
EC:1.14.21.9	-9.02986	-9.04086	-8.97091	0.138944	4.48755	0.0261849	0.486705	0.562296	0.878348	0.499731	0.826832	Mycocyclosin synthase
EC:1.3.1.64	-7.39949	-7.38494	-7.5238	-0.0590654	4.60319	-0.0151033	0.494213	0.562493	0.881817	0.652208	0.886511	Phthalate 4,5-cis-dihydrodiol dehydrogenase
EC:1.1.3.45	-8.34456	-8.35235	-8.30667	0.107788	5.49774	0.0103465	0.493642	0.562619	0.881251	0.590665	0.867404	Aclacinomycin-N oxidase
EC:4.2.1.68	-2.39914	-2.50075	-1.80647	0.248914	6.20417	0.0337385	0.483237	0.562842	0.871789	0.559591	0.847142	L-fuconate dehydratase
EC:4.1.1.99	-8.56719	-8.57718	-8.44737	0.100728	4.88049	0.0212381	0.490173	0.56354	0.887548	0.533752	0.850611	Phosphomevalonate decarboxylase
EC:2.3.1.28	7.82813	7.80365	7.99038	0.0747407	1.33574	0.0546268	0.475694	0.563913	0.881829	0.494752	0.820282	Chloramphenicol O-acetyltransferase
EC:2.1.1.179	-6.76362	-6.71199	-7.10166	-0.0388214	4.77407	-0.00497866	0.495954	0.563997	0.874647	0.47427	0.816226	16S rRNA (guanine(1405)-N(7))-methyltransferase
EC:5.4.99.27	-0.426305	-0.454039	-0.256224	-0.0777035	3.88523	-0.0157628	0.489017	0.564139	0.879336	0.889265	0.969609	tRNA pseudouridine(13) synthase
EC:6.2.1.45	-9.0127	-9.02791	-8.91626	0.0232956	4.47359	0.00364522	0.496528	0.56436	0.877738	0.570298	0.8575	E1 ubiquitin-activating enzyme
EC:3.1.4.12	-3.71412	-3.76613	-3.48756	0.235917	4.89898	0.0406234	0.467593	0.564818	0.877488	0.623708	0.87117	Sphingomyelin phosphodiesterase
EC:3.1.3.69	-7.01261	-7.04198	-6.7998	0.191502	6.1335	0.0296604	0.485549	0.564889	0.886245	0.598732	0.87249	Glucosylglycerol 3-phosphatase
EC:2.4.1.251	-8.96055	-8.9699	-8.90684	0.133773	4.40389	0.0263563	0.487861	0.565011	0.881002	0.606872	0.869714	diphospho-ditrans,octacis-undecaprenol 4-beta-mannosyltransferase
EC:4.1.1.41	-4.50106	-4.51416	-4.43715	0.271153	6.77719	0.0394695	0.477457	0.565381	0.873035	0.621164	0.873834	Methylmalonyl-CoA decarboxylase
EC:1.1.1.43	-8.05817	-8.05949	-8.05024	0.0601243	4.54941	0.0125991	0.489583	0.565913	0.878865	0.661038	0.888102	Phosphogluconate 2-dehydrogenase
EC:5.3.2.1	-8.87523	-8.88347	-8.84313	0.0716261	4.68169	0.0179681	0.491329	0.566202	0.888124	0.590197	0.862758	Phenylpyruvate tautomerase
EC:1.2.1.32	-4.63138	-4.60985	-4.70236	-0.177555	4.98388	-0.029551	0.482639	0.566224	0.881662	0.709695	0.902935	Aminomuconate-semialdehyde dehydrogenase
EC:3.6.1.45	-1.0084	-0.990131	-1.17033	-0.182047	3.68231	-0.0383332	0.47052	0.566495	0.876065	0.543282	0.842999	UDP-sugar diphosphatase
EC:2.4.1.269	-8.92002	-8.93673	-8.79015	0.155565	4.54715	0.0252605	0.487861	0.566504	0.882058	0.542138	0.852882	Mannosylglycerate synthase
EC:4.4.1.25	3.29568	3.28282	3.34919	0.0515773	1.37003	0.0331727	0.482639	0.566901	0.881078	0.695461	0.906346	L-cysteate sulfo-lyase
EC:3.4.22.4	-8.10023	-8.12059	-7.92572	-0.0220685	4.44574	-0.00327786	0.499422	0.567033	0.881811	0.541615	0.847816	Transferred entry: 3.4.22.32 and 3.4.22.33
EC:3.5.1.106	-8.33182	-8.3564	-8.10923	0.210634	4.38441	0.0377585	0.473988	0.567217	0.89417	0.499981	0.840466	N-formylmaleamate deformylase
EC:3.2.1.93	5.17143	5.15609	5.24463	0.0560291	1.35933	0.042051	0.484393	0.567793	0.884189	0.571917	0.860128	Alpha,alpha-phosphotrehalase
EC:2.6.1.87	-2.19397	-2.17052	-2.28845	-0.32447	6.4398	-0.0423887	0.482081	0.568046	0.887713	0.500659	0.830146	UDP-4-amino-4-deoxy-L-arabinose aminotransferase
EC:1.1.1.107	-3.36424	-3.33431	-3.55758	-0.215723	3.68368	-0.0386799	0.467052	0.56815	0.879889	0.551174	0.842966	Pyridoxal 4-dehydrogenase
EC:4.2.1.131	-8.16679	-8.18822	-8.05514	0.235393	4.09273	0.0439535	0.476301	0.568308	0.880334	0.565562	0.861004	Carotenoid 1,2-hydratase
EC:1.5.1.39	5.23267	5.21645	5.41149	0.0558907	1.4885	0.0376313	0.483796	0.568969	0.882844	0.430021	0.784987	FMN reductase (NAD(P)H)
EC:2.5.1.38	-9.1085	-9.11943	-9.03469	0.0870786	4.61292	0.01185	0.490741	0.569001	0.883705	0.595833	0.863852	Isonocardicin synthase
EC:3.1.3.81	-2.54121	-2.61975	-2.15147	0.0958463	6.47101	0.0156803	0.49711	0.569076	0.873056	0.539329	0.842078	Diacylglycerol diphosphate phosphatase
EC:3.1.6.4	-6.53074	-6.53308	-6.52309	0.103582	3.93001	0.0237269	0.489583	0.569155	0.887046	0.615652	0.882334	N-acetylgalactosamine-6-sulfatase
EC:2.1.1.100	-7.74023	-7.7282	-7.79738	0.117095	4.97889	0.0149202	0.493642	0.57027	0.878798	0.652374	0.885291	Protein-S-isoprenylcysteine O-methyltransferase
EC:3.1.1.22	-8.64462	-8.62094	-8.79178	-0.243425	4.5906	-0.0413622	0.474537	0.570723	0.884221	0.496156	0.827741	Hydroxybutyrate-dimer hydrolase
EC:5.1.1.8	-4.0522	-4.00446	-4.33773	-0.344056	5.67507	-0.0512251	0.47052	0.571425	0.87934	0.514366	0.828488	4-hydroxyproline epimerase
EC:2.4.1.245	-3.31811	-3.27657	-3.64494	-0.0925178	4.78154	-0.019276	0.489583	0.571684	0.881005	0.470444	0.80952	Alpha,alpha-trehalose synthase
EC:6.3.4.11	-8.51044	-8.53823	-8.32762	0.161447	4.22916	0.034762	0.489017	0.571753	0.889925	0.512551	0.84021	Biotin--[methylcrotonoyl-CoA-carboxylase] ligase
EC:1.1.1.330	-8.27863	-8.28013	-8.26347	-0.0281473	5.24427	-0.00374602	0.497685	0.571876	0.89122	0.5323	0.830656	Very-long-chain 3-oxoacyl-CoA reductase
EC:1.14.11.16	-7.52818	-7.52846	-7.52416	-0.0312921	4.02244	-0.00712189	0.497685	0.572032	0.88623	0.578461	0.853418	Peptide-aspartate beta-dioxygenase
EC:2.1.2.13	1.18777	1.18922	1.17927	0.0860893	2.06856	0.0362898	0.476852	0.572111	0.885074	0.654904	0.892901	UDP-4-amino-4-deoxy-L-arabinose formyltransferase
EC:3.1.27.3	-7.05084	-7.07411	-6.91915	0.132992	4.46918	0.0236485	0.484393	0.572152	0.880188	0.593948	0.860518	Ribonuclease T(1)
EC:1.1.1.67	2.01286	2.01454	2.00029	0.0997533	2.79837	0.0299876	0.487861	0.572558	0.881757	0.922861	0.978379	Mannitol 2-dehydrogenase
EC:1.1.3.12	-9.03762	-9.05604	-8.91685	0.320437	4.56223	0.0557727	0.471676	0.572595	0.881842	0.58924	0.859865	Pyridoxine 4-oxidase
EC:3.4.22.15	-6.46756	-6.45365	-6.60248	-0.34499	5.64546	-0.0654826	0.469907	0.573134	0.88235	0.646561	0.880378	Cathepsin L
EC:2.7.1.179	-8.98831	-9.00785	-8.94772	-0.0346127	4.57944	-0.00540615	0.49711	0.573157	0.886668	0.560602	0.853232	Kanosamine kinase
EC:3.2.1.143	-7.08868	-7.08514	-7.11391	0.0861671	4.87568	0.00974007	0.494213	0.573564	0.889721	0.638006	0.881813	Poly(ADP-ribose) glycohydrolase
EC:3.1.1.47	-7.10187	-7.11579	-6.99976	0.0985673	4.12704	0.0225263	0.489583	0.573731	0.878318	0.591755	0.859085	1-alkyl-2-acetylglycerophosphocholine esterase
EC:3.5.1.97	-4.46814	-4.44278	-4.67887	-0.210709	4.94981	-0.0402239	0.475694	0.573779	0.891634	0.605807	0.875012	Acyl-homoserine-lactone acylase
EC:2.1.2.11	7.35647	7.34948	7.39657	0.0619853	1.27724	0.0495735	0.478613	0.573964	0.886047	0.527449	0.836039	3-methyl-2-oxobutanoate hydroxymethyltransferase
EC:6.2.1.32	-7.19686	-7.19015	-7.24723	0.0383365	4.20127	0.00692503	0.49537	0.574039	0.884346	0.560728	0.852548	Anthranilate--CoA ligase
EC:3.6.3.9	-6.95212	-6.91618	-7.17504	-0.135541	5.2519	-0.0229256	0.489583	0.574207	0.888724	0.573707	0.859775	Sodium/potassium-exchanging ATPase
EC:1.1.1.189	-9.0451	-9.07097	-8.87864	0.0836812	4.39248	0.0145903	0.491898	0.574224	0.887711	0.548235	0.856768	Prostaglandin-E(2) 9-reductase
EC:4.1.1.64	-5.82531	-5.81984	-5.84881	0.146874	4.79916	0.030678	0.483796	0.574694	0.886576	0.69997	0.901129	2,2-dialkylglycine decarboxylase (pyruvate)
EC:3.1.21.3	10.036	10.0107	10.1422	0.0266506	1.16356	0.0251672	0.488426	0.575279	0.88669	0.434226	0.786094	Type I site-specific deoxyribonuclease
EC:3.6.1.18	-7.47531	-7.47456	-7.48696	0.0665929	4.42049	0.0121215	0.49537	0.575425	0.885282	0.551867	0.856822	FAD diphosphatase
EC:1.4.3.10	-8.72036	-8.73296	-8.6809	0.139597	4.26077	0.0313897	0.477457	0.575438	0.895984	0.520192	0.842221	Putrescine oxidase
EC:2.7.8.15	-7.33023	-7.3112	-7.43927	-0.214316	6.32654	-0.0348485	0.483237	0.575655	0.887056	0.562324	0.856945	N-acetylglucosaminephosphotransferase
EC:3.5.1.102	-7.39445	-7.3994	-7.36418	-0.173489	6.27929	-0.0235133	0.487269	0.575777	0.882234	0.51536	0.827847	deformylase
EC:1.13.11.39	-7.75658	-7.74591	-7.81704	0.0249937	4.3469	0.00395968	0.497685	0.575955	0.882563	0.561292	0.839116	Biphenyl-2,3-diol 1,2-dioxygenase
EC:1.14.13.9	-3.28612	-3.28403	-3.31708	-0.129867	6.38252	-0.0189397	0.489017	0.576161	0.882149	0.644699	0.887295	Kynurenine 3-monooxygenase
EC:1.1.1.305	1.19153	1.19753	1.15377	0.0947144	2.17698	0.0343168	0.480925	0.576342	0.884834	0.689313	0.905439	UDP-glucuronic acid oxidase (UDP-4-keto-hexauronic acid decarboxylating)
EC:2.7.8.11	-9.15853	-9.18721	-8.94327	0.189798	4.47919	0.0338412	0.482639	0.576778	0.887114	0.542428	0.846237	CDP-diacylglycerol--inositol 3-phosphatidyltransferase
EC:3.4.21.102	8.82804	8.81005	8.90319	0.0258224	1.29641	0.018571	0.490741	0.576779	0.887761	0.474186	0.80832	C-terminal processing peptidase
EC:1.1.99.38	-7.1335	-7.14096	-7.09832	0.00130622	4.28411	0.000404199	0.5	0.576893	0.883641	0.656305	0.881916	2-deoxy-scyllo-inosamine dehydrogenase (AdoMet-dependent)
EC:1.14.14.9	0.360736	0.356407	0.394975	0.0723639	1.95311	0.0306008	0.485549	0.577367	0.884486	0.707495	0.908011	4-hydroxyphenylacetate 3-monooxygenase
EC:5.99.1.4	-9.01297	-9.03357	-8.935	0.0719081	4.42771	0.0181877	0.489017	0.577775	0.886385	0.594098	0.875381	2-hydroxychromene-2-carboxylate isomerase
EC:6.3.4.10	-8.48097	-8.48483	-8.44432	-0.10525	4.09686	-0.0208457	0.487861	0.577847	0.888363	0.490055	0.830224	Biotin--[propionyl-CoA-carboxylase (ATP-hydrolyzing)] ligase
EC:3.3.2.9	-1.03854	-0.987501	-1.28169	-0.321363	3.24516	-0.0729706	0.462428	0.578495	0.881349	0.313564	0.74164	Microsomal epoxide hydrolase
EC:3.5.4.21	-9.03507	-9.04761	-8.95652	0.0678929	4.56899	0.0125186	0.489583	0.57899	0.881508	0.49733	0.826935	Creatinine deaminase
EC:3.1.3.5	7.91883	7.89504	8.00274	0.10032	1.45454	0.070592	0.475145	0.57908	0.888255	0.398158	0.769812	5'-nucleotidase
EC:1.1.1.292	-8.15719	-8.1652	-8.11263	0.0338536	4.20774	0.00786819	0.494798	0.57911	0.891338	0.554704	0.850881	1,5-anhydro-D-fructose reductase (1,5-anhydro-D-mannitol-forming)
EC:4.3.3.2	-5.89488	-5.897	-5.85527	0.0975586	4.5486	0.016247	0.487269	0.579182	0.881649	0.745497	0.920903	Strictosidine synthase
EC:2.5.1.60	-6.20062	-6.19013	-6.28225	-0.246948	4.84149	-0.0468953	0.483796	0.579319	0.889435	0.559914	0.854316	Protein geranylgeranyltransferase type II
EC:3.2.1.21	10.0284	10.0136	10.1039	0.0423887	1.39699	0.0318123	0.483237	0.579757	0.888728	0.474422	0.808175	Beta-glucosidase
EC:1.11.1.15	8.74349	8.74099	8.75393	0.103651	1.20667	0.0757663	0.471065	0.579925	0.888868	0.507696	0.826712	Peroxiredoxin
EC:1.17.99.6	5.50907	5.48716	5.65639	0.0698371	1.26128	0.0536912	0.472222	0.580071	0.888516	0.32216	0.739332	Epoxyqueuosine reductase
EC:2.7.1.36	0.194324	0.194544	0.187659	0.0479162	3.26726	0.0128959	0.492486	0.580544	0.8848	0.90626	0.974271	Mevalonate kinase
EC:5.3.1.14	6.83473	6.83473	6.83526	0.0912236	1.44728	0.063659	0.473988	0.58071	0.888255	0.51681	0.831198	L-rhamnose isomerase
EC:2.4.1.280	4.38199	4.3764	4.45421	0.0401765	1.52459	0.0240261	0.491898	0.580773	0.888275	0.588933	0.867421	N,N'-diacetylchitobiose phosphorylase
EC:3.5.1.38	-7.77188	-7.75121	-7.90521	-0.137818	4.62298	-0.0311875	0.488426	0.580876	0.889352	0.559782	0.854016	Glutamin-(asparagin-)ase
EC:3.4.11.23	-5.15979	-5.19889	-5.01305	0.371959	7.46147	0.0487239	0.477457	0.581165	0.887696	0.595662	0.866841	PepB aminopeptidase
EC:1.1.1.179	0.393442	0.4001	0.300232	0.0832073	2.55841	0.0296649	0.487861	0.581238	0.886953	0.617494	0.877651	D-xylose 1-dehydrogenase (NADP(+))
EC:1.7.1.15	2.27363	2.24472	2.46624	0.157332	2.09371	0.0657241	0.467052	0.581486	0.890219	0.271982	0.729778	Nitrite reductase (NADH)
EC:2.6.1.92	-8.94406	-8.95397	-8.84535	0.0202517	4.64734	0.00281585	0.499422	0.581848	0.887031	0.65939	0.897572	UDP-4-amino-4,6-dideoxy-N-acetyl-beta-L-altrosamine transaminase
EC:2.1.1.269	-7.36782	-7.37163	-7.3383	-0.130041	7.63039	-0.0175994	0.491329	0.582224	0.885459	0.617666	0.871411	Dimethylsulfoniopropionate demethylase
EC:2.4.1.166	-8.22352	-8.25526	-8.10687	0.0170692	4.6417	0.00294212	0.498266	0.582491	0.880708	0.556065	0.853669	Raffinose--raffinose alpha-galactosyltransferase
EC:3.5.1.98	-7.31965	-7.29059	-7.47209	-0.111645	4.76266	-0.0231942	0.485549	0.582951	0.888687	0.561457	0.856802	Histone deacetylase
EC:1.14.18.1	-4.68008	-4.6983	-4.51203	-0.166526	5.45497	-0.0309542	0.486111	0.583289	0.883631	0.647267	0.874481	Tyrosinase
EC:4.1.1.21	-7.24461	-7.24886	-7.22142	-0.00216638	3.88527	-0.00120363	0.499422	0.583616	0.884487	0.688484	0.890103	Phosphoribosylaminoimidazole carboxylase
EC:6.3.4.20	7.06177	7.04518	7.17304	0.0812146	1.39639	0.0533581	0.474537	0.583851	0.889573	0.518619	0.831942	7-cyano-7-deazaguanine synthase
EC:2.1.1.168	-7.93371	-7.93942	-7.90888	-0.176938	5.93024	-0.0242276	0.485549	0.583916	0.892767	0.576826	0.853804	21S rRNA (uridine(2791)-2'-O)-methyltransferase
EC:1.1.1.368	-7.17575	-7.15393	-7.30601	-0.167749	4.44188	-0.0204492	0.493056	0.584023	0.887074	0.686266	0.893007	6-hydroxycyclohex-1-ene-1-carbonyl-CoA dehydrogenase
EC:2.1.1.210	-8.72668	-8.72741	-8.7135	0.182419	4.23641	0.0347962	0.479769	0.584323	0.887895	0.690022	0.896177	Demethylspheroidene O-methyltransferase
EC:3.1.1.5	5.20221	5.19155	5.36674	0.0650662	1.25975	0.0459381	0.478613	0.584359	0.889317	0.520319	0.832025	Lysophospholipase
EC:3.5.3.6	4.25915	4.26058	4.24689	-0.0632303	1.22018	-0.0503475	0.471676	0.584423	0.890081	0.613586	0.87718	Arginine deiminase
EC:1.13.11.6	-4.48778	-4.43454	-4.94091	-0.236159	6.21387	-0.0360233	0.480925	0.584935	0.887944	0.572131	0.852777	3-hydroxyanthranilate 3,4-dioxygenase
EC:3.4.24.68	-8.69518	-8.70951	-8.62851	0.0496403	4.51445	0.00843544	0.495954	0.584978	0.893099	0.558379	0.848642	Tentoxilysin
EC:3.5.1.86	-8.50388	-8.51222	-8.44584	-0.0250012	4.42423	-0.0057821	0.49537	0.585234	0.885902	0.624808	0.874798	Mandelamide amidase
EC:1.1.3.47	-8.75748	-8.76135	-8.71607	0.00589661	4.34417	0.00150742	0.498843	0.586044	0.884286	0.547916	0.846384	5-(hydroxymethyl)furfural oxidase
EC:2.6.1.101	-5.19745	-5.18193	-5.28561	0.0434171	4.49563	0.00935176	0.497685	0.586081	0.881035	0.564866	0.855001	L-glutamine:3-amino-2,3-dideoxy-scyllo-inosose aminotransferase
EC:2.1.1.72	10.1562	10.1362	10.2077	0.0558798	1.07789	0.0564744	0.475145	0.586751	0.89057	0.48325	0.813829	Site-specific DNA-methyltransferase (adenine-specific)
EC:2.6.1.85	6.89855	6.89308	6.92994	0.0850102	1.42431	0.0546095	0.480324	0.586901	0.890449	0.627632	0.884962	Aminodeoxychorismate synthase
EC:2.1.1.198	8.45311	8.44927	8.47643	0.0852895	1.19292	0.0656651	0.472222	0.586975	0.890982	0.529279	0.837035	16S rRNA (cytidine(1402)-2'-O)-methyltransferase
EC:6.2.1.5	6.09319	6.07221	6.24829	0.0435998	1.49316	0.0295613	0.489583	0.587064	0.890644	0.488015	0.816076	Succinate--CoA ligase (ADP-forming)
EC:1.2.1.84	-7.78273	-7.75353	-7.97267	-0.190699	4.319	-0.030919	0.486705	0.587512	0.888811	0.539232	0.836985	Alcohol-forming fatty acyl-CoA reductase
EC:5.1.3.10	-0.116005	-0.0851442	-0.28419	-0.0873352	2.44169	-0.0359024	0.480324	0.587778	0.889419	0.428229	0.78446	CDP-paratose 2-epimerase
EC:2.6.1.106	-8.02207	-8.0079	-8.11996	-0.150779	4.28132	-0.0333087	0.484393	0.58802	0.886066	0.532204	0.844294	dTDP-3-amino-3,4,6-trideoxy-alpha-D-glucose transaminase
EC:3.4.24.75	-6.9827	-6.98279	-6.97264	-0.28329	5.55567	-0.042838	0.482081	0.588043	0.891331	0.604251	0.867891	Lysostaphin
EC:6.2.1.19	-8.92422	-8.94855	-8.73105	0.159258	4.52851	0.0226075	0.485549	0.588073	0.899809	0.567938	0.870981	Long-chain-fatty-acid--luciferin-component ligase
EC:3.4.21.61	-6.64892	-6.626	-6.76837	-0.265701	5.16833	-0.0491672	0.478009	0.588089	0.881985	0.574319	0.854171	Kexin
EC:1.7.1.13	7.06572	7.04844	7.20982	0.0355634	1.42673	0.023085	0.490173	0.588205	0.890588	0.50689	0.826181	PreQ(1) synthase
EC:1.14.16.5	-9.04858	-9.04343	-9.07461	-0.0292252	4.48769	-0.00437247	0.49711	0.588284	0.887175	0.649662	0.89385	Alkylglycerol monooxygenase
EC:2.1.1.249	-6.25345	-6.252	-6.27243	0.0778225	5.29854	0.0158133	0.491329	0.588306	0.888505	0.716015	0.91005	[Dimethylamine--corrinoid protein] Co-methyltransferase
EC:2.7.1.119	-8.8765	-8.90632	-8.74626	0.0383027	4.35531	0.00757033	0.495954	0.588656	0.887649	0.53727	0.837137	Hygromycin-B 7''-O-kinase
EC:5.3.1.8	7.66816	7.66044	7.7008	0.042763	1.0869	0.0338632	0.487861	0.588689	0.890495	0.49621	0.820165	Mannose-6-phosphate isomerase
EC:2.5.1.2	-5.1122	-5.10698	-5.16564	-0.0829108	6.41438	-0.0110828	0.493056	0.58884	0.894259	0.67453	0.893279	Thiamine pyridinylase
EC:1.11.1.9	6.45741	6.42605	6.66418	0.10267	1.37049	0.0731326	0.463584	0.588927	0.891503	0.266452	0.728312	Glutathione peroxidase
EC:4.2.1.101	-7.51473	-7.49613	-7.63127	0.0095186	4.14692	0.00162435	0.497685	0.589008	0.887026	0.571941	0.855874	Trans-feruloyl-CoA hydratase
EC:2.5.1.116	-5.94514	-5.93986	-5.96706	-0.189014	5.85518	-0.0311642	0.486111	0.589101	0.889843	0.715039	0.904229	Homogentisate geranylgeranyltransferase
EC:1.14.99.39	-5.8684	-5.84727	-6.01145	-0.291944	4.43325	-0.0501022	0.47338	0.589145	0.892898	0.66529	0.892176	Ammonia monooxygenase
EC:5.4.2.11	7.0692	7.07572	7.01547	-0.0603721	1.48298	-0.0389508	0.479167	0.589385	0.890825	0.556325	0.853662	Phosphoglycerate mutase (2,3-diphosphoglycerate-dependent)
EC:1.14.15.9	-9.01218	-9.01755	-8.94912	0.24195	4.52281	0.042899	0.474537	0.589418	0.898296	0.567352	0.864168	Spheroidene monooxygenase
EC:2.4.1.213	-6.97525	-7.00048	-6.84806	-0.0141621	5.87	-0.00358257	0.498266	0.589532	0.895417	0.648419	0.885948	Glucosylglycerol-phosphate synthase
EC:2.4.1.290	-7.71522	-7.72007	-7.69414	-0.0186725	3.97031	-0.0033469	0.497685	0.589778	0.891185	0.472904	0.821535	acetylgalactosaminyltransferase
EC:6.2.1.36	-7.25604	-7.22879	-7.42316	-0.0866029	4.69585	-0.0202656	0.492486	0.589847	0.879548	0.619641	0.864223	3-hydroxypropionyl-CoA synthase
EC:3.1.13.1	2.85167	2.82765	3.06676	0.131312	2.16642	0.0488622	0.478009	0.589995	0.890169	0.393953	0.767891	Exoribonuclease II
EC:2.1.1.71	-5.39065	-5.37514	-5.46691	-0.0244753	4.53297	-0.0052346	0.494798	0.59008	0.887929	0.669594	0.888536	Phosphatidyl-N-methylethanolamine N-methyltransferase
EC:1.1.1.377	-8.96749	-8.96885	-8.96594	-0.00325533	4.24534	-0.000416809	0.499422	0.590148	0.890238	0.618834	0.871935	L-rhamnose 1-dehydrogenase (NADP(+))
EC:2.7.11.17	-7.26946	-7.22005	-7.50352	-0.111185	4.29333	-0.0204396	0.491329	0.590356	0.893786	0.517655	0.843829	Calcium/calmodulin-dependent protein kinase
EC:5.5.1.9	-9.06947	-9.07019	-9.06595	0.136333	4.42011	0.0286584	0.484393	0.590407	0.901198	0.607226	0.875578	Cycloeucalenol cycloisomerase
EC:1.13.12.3	-1.14009	-1.14963	-1.05963	0.053774	1.83311	0.0216086	0.489583	0.590634	0.884175	0.596548	0.861106	Tryptophan 2-monooxygenase
EC:2.3.1.65	-8.98382	-8.98718	-8.956	0.239104	4.50591	0.0502203	0.472222	0.590672	0.896563	0.58102	0.859119	Bile acid-CoA:amino acid N-acyltransferase
EC:3.6.1.29	-8.87787	-8.87424	-8.91068	0.142307	4.43873	0.0306792	0.480324	0.591181	0.890168	0.54381	0.850737	Bis(5'-adenosyl)-triphosphatase
EC:3.5.4.29	-7.38501	-7.36984	-7.45939	-0.192535	6.59533	-0.028388	0.484393	0.591243	0.889167	0.59796	0.86813	GTP cyclohydrolase IIa
EC:2.6.1.78	-8.80472	-8.82187	-8.70564	0.236993	4.49062	0.043588	0.478613	0.591845	0.898323	0.623245	0.877038	Aspartate--prephenate aminotransferase
EC:1.14.13.113	-5.93679	-5.99312	-5.50314	-0.0271413	6.01108	-0.00511068	0.497685	0.592217	0.89585	0.618982	0.864647	FAD-dependent urate hydroxylase
EC:3.1.3.78	-9.03386	-9.04736	-8.95152	0.0354919	4.55494	0.0073633	0.494213	0.592503	0.893501	0.557893	0.853903	Phosphatidylinositol-4,5-bisphosphate 4-phosphatase
EC:3.1.3.6	6.84349	6.83692	6.88313	0.0647181	1.5017	0.0356345	0.484393	0.592564	0.892203	0.447762	0.793503	3'-nucleotidase
EC:3.5.1.29	-9.03139	-9.05324	-8.91871	0.153439	4.47406	0.033227	0.485549	0.59257	0.902878	0.594919	0.877187	2-(acetamidomethylene)succinate hydrolase
EC:4.1.2.41	-7.48883	-7.48801	-7.52699	-0.164122	4.32146	-0.0273497	0.483796	0.593143	0.88613	0.55331	0.847313	Vanillin synthase
EC:1.14.99.1	-8.72872	-8.74872	-8.62457	0.0130427	4.42431	0.00283202	0.498843	0.593637	0.890196	0.507348	0.827661	Prostaglandin-endoperoxide synthase
EC:3.1.4.16	6.84197	6.83249	6.88371	0.091339	1.48967	0.0616266	0.472832	0.593829	0.892794	0.449057	0.794052	2',3'-cyclic-nucleotide 2'-phosphodiesterase
EC:1.7.7.2	-2.47633	-2.47184	-2.49057	-0.28942	4.76882	-0.0539674	0.476852	0.594645	0.882472	0.552131	0.848564	Ferredoxin--nitrate reductase
EC:3.1.3.39	-8.99871	-9.02401	-8.86117	0.223513	4.47762	0.0390788	0.476852	0.594654	0.898298	0.466609	0.829637	Streptomycin-6-phosphatase
EC:3.2.1.81	-3.59661	-3.59102	-3.61174	-0.177129	4.42179	-0.0381426	0.478009	0.595281	0.888207	0.689359	0.900122	Beta-agarase
EC:2.4.99.16	-0.671064	-0.663342	-0.684001	-0.159187	3.47421	-0.040795	0.478009	0.595431	0.886779	0.643553	0.886762	Starch synthase (maltosyl-transferring)
EC:1.14.11.1	-7.19577	-7.19075	-7.24995	-0.33088	8.7973	-0.0312901	0.484393	0.595833	0.880668	0.648887	0.872091	Gamma-butyrobetaine dioxygenase
EC:5.4.99.22	7.76756	7.75527	7.86059	0.0741055	1.14838	0.0641726	0.476301	0.595883	0.89336	0.448977	0.794557	23S rRNA pseudouridine(2605) synthase
EC:3.1.3.79	-9.00378	-9.01682	-8.93529	-0.0227904	4.52084	-0.00381033	0.49711	0.595942	0.890953	0.511711	0.833245	Mannosylfructose-phosphate phosphatase
EC:2.7.8.38	-7.42543	-7.42503	-7.44575	-0.341311	6.56857	-0.0470649	0.478613	0.596036	0.89289	0.657144	0.883021	Archaetidylserine synthase
EC:2.1.1.166	3.31014	3.29993	3.38055	0.0662472	2.23298	0.0221515	0.484954	0.596416	0.894532	0.713822	0.914489	23S rRNA (uridine(2552)-2'-O)-methyltransferase
EC:3.1.3.27	5.90661	5.88287	6.09684	0.118794	1.89359	0.0607956	0.47052	0.596536	0.894597	0.409198	0.775581	Phosphatidylglycerophosphatase
EC:3.1.3.12	5.28412	5.27361	5.37006	-0.0868001	1.96659	-0.0458754	0.479769	0.596849	0.893327	0.709103	0.914759	Trehalose-phosphatase
EC:3.6.1.16	-8.17131	-8.18331	-8.08659	0.134045	4.97355	0.0215653	0.489583	0.597065	0.895298	0.678536	0.894914	CDP-glycerol diphosphatase
EC:4.2.1.43	-8.93804	-8.95616	-8.84419	0.00409503	4.61611	0.000649524	0.5	0.597601	0.890115	0.61419	0.872123	2-dehydro-3-deoxy-L-arabinonate dehydratase
EC:3.4.24.15	-4.83953	-4.87425	-4.6853	0.512372	5.00202	0.0965125	0.462963	0.597921	0.886374	0.456924	0.79852	Thimet oligopeptidase
EC:3.4.11.24	-8.95154	-8.97563	-8.77735	0.12579	4.44581	0.0268281	0.483796	0.597965	0.899263	0.613883	0.873455	Aminopeptidase S
EC:2.3.1.207	-7.77249	-7.76998	-7.79066	-0.073796	4.28709	-0.0125139	0.49537	0.598322	0.894718	0.533242	0.837591	Beta-ketodecanoyl-[acyl-carrier-protein] synthase
EC:1.4.3.4	2.1619	2.20005	1.8502	-0.122773	1.78218	-0.0684356	0.46875	0.599131	0.893991	0.179496	0.727675	Monoamine oxidase
EC:4.3.1.23	-8.62894	-8.6348	-8.57246	-0.123001	4.34223	-0.0247874	0.483796	0.599262	0.898317	0.656819	0.893518	Tyrosine ammonia-lyase
EC:1.5.99.6	-7.14338	-7.12193	-7.27389	-0.0918782	4.43297	-0.0186754	0.488426	0.600261	0.891326	0.567816	0.855669	Spermidine dehydrogenase
EC:6.4.1.8	-7.36685	-7.3287	-7.60269	-0.115943	4.57256	-0.0266727	0.484393	0.600352	0.886347	0.542714	0.838343	Acetophenone carboxylase
EC:1.3.8.3	-8.3116	-8.31149	-8.31849	-0.0228339	4.13834	-0.00274303	0.497685	0.600713	0.891266	0.637593	0.889939	(R)-benzylsuccinyl-CoA dehydrogenase
EC:2.3.1.228	-8.96765	-8.97755	-8.90037	0.227097	4.59465	0.0352178	0.480925	0.601008	0.902325	0.598337	0.86796	Isovaleryl-homoserine lactone synthase
EC:1.13.11.24	-4.79566	-4.7335	-5.05516	-0.245885	5.51377	-0.0356024	0.480324	0.601408	0.892171	0.577388	0.853799	Quercetin 2,3-dioxygenase
EC:1.4.1.1	6.7472	6.72499	6.94632	0.0964364	1.44011	0.056981	0.472832	0.601496	0.895583	0.521346	0.834112	Alanine dehydrogenase
EC:3.4.24.27	-7.02995	-7.0196	-7.10456	-0.0503564	4.46854	-0.01248	0.494213	0.601582	0.891071	0.616848	0.866185	Thermolysin
EC:2.6.1.100	-5.21164	-5.19216	-5.37577	-0.111681	4.41844	-0.0169644	0.489583	0.60164	0.891813	0.573687	0.851623	L-glutamine:2-deoxy-scyllo-inosose aminotransferase
EC:1.13.11.61	-8.78814	-8.78145	-8.82564	-0.0868285	4.44538	-0.0143468	0.493642	0.601788	0.895036	0.553788	0.847952	Linolenate 9R-lipoxygenase
EC:6.1.1.27	-8.9333	-8.96053	-8.74322	0.186495	4.66229	0.031462	0.481481	0.602186	0.897962	0.456964	0.816995	O-phosphoserine--tRNA ligase
EC:3.6.1.61	-7.197	-7.17978	-7.28914	-0.0607433	4.68732	-0.0124334	0.490741	0.602331	0.891828	0.628438	0.875146	Diadenosine hexaphosphate hydrolase (ATP-forming)
EC:2.4.1.292	-5.71828	-5.76076	-5.35866	0.105691	4.9365	0.013433	0.493056	0.602554	0.896518	0.664443	0.882745	1,4-N-acetyl-D-galactosaminyltransferase
EC:1.2.1.76	3.62926	3.6142	3.68746	0.0414613	1.23901	0.0285838	0.489017	0.602714	0.893817	0.610472	0.873572	Succinate-semialdehyde dehydrogenase (acetylating)
EC:2.4.1.15	5.27926	5.26835	5.36309	0.0741474	1.88013	0.0331748	0.483796	0.602753	0.897348	0.716912	0.916819	Alpha,alpha-trehalose-phosphate synthase (UDP-forming)
EC:6.3.2.39	-7.94304	-7.94995	-7.86856	-0.0137654	6.51584	-0.000987074	0.499422	0.60335	0.889619	0.611629	0.86709	Aerobactin synthase
EC:3.1.4.54	-7.33134	-7.3248	-7.3531	0.296244	4.47686	0.049021	0.475145	0.603471	0.900962	0.609882	0.868425	N-acetylphosphatidylethanolamine-hydrolyzing phospholipase D
EC:1.14.13.20	-8.63139	-8.65978	-8.47765	0.116052	4.33604	0.0218376	0.489583	0.603607	0.899424	0.598562	0.87087	2,4-dichlorophenol 6-monooxygenase
EC:4.3.1.24	-8.06453	-8.0658	-8.05877	0.00593454	4.1622	0.000959879	0.498266	0.603683	0.905914	0.595673	0.874751	Phenylalanine ammonia-lyase
EC:4.2.1.141	-4.71763	-4.71319	-4.74204	0.016929	4.49025	0.00296756	0.498266	0.603797	0.890914	0.748968	0.925401	2-dehydro-3-deoxy-D-arabinonate dehydratase
EC:1.2.7.8	8.21463	8.21935	8.19343	0.0352301	1.25817	0.0295641	0.483796	0.604027	0.89622	0.655225	0.89327	Indolepyruvate ferredoxin oxidoreductase
EC:1.14.13.122	-7.16536	-7.186	-7.06243	-0.274553	5.87143	-0.0401864	0.483796	0.604257	0.893701	0.640803	0.881719	Chlorophyllide-a oxygenase
EC:2.3.1.203	3.29922	3.28743	3.33808	0.103043	1.60841	0.0534177	0.472222	0.604549	0.896606	0.508192	0.826447	UDP-N-acetylbacillosamine N-acetyltransferase
EC:2.3.1.41	6.07964	6.06688	6.11483	0.051394	1.78689	0.0329654	0.486705	0.604701	0.897326	0.881441	0.968961	Beta-ketoacyl-[acyl-carrier-protein] synthase I
EC:5.4.99.26	2.2373	2.21584	2.3078	0.252659	2.9032	0.0770713	0.460648	0.604748	0.888287	0.407133	0.774478	tRNA pseudouridine(65) synthase
EC:3.1.2.4	-7.66915	-7.66877	-7.67765	-0.0832916	7.36678	-0.00852147	0.495954	0.605756	0.897971	0.652807	0.87452	3-hydroxyisobutyryl-CoA hydrolase
EC:3.1.2.29	-6.81345	-6.78799	-6.99787	-0.31131	5.50189	-0.059726	0.468208	0.605839	0.889207	0.539027	0.838539	Fluoroacetyl-CoA thioesterase
EC:1.7.2.6	-5.42745	-5.39537	-5.60852	0.00369019	4.88481	0.000589743	0.5	0.605937	0.891083	0.62932	0.867378	Hydroxylamine dehydrogenase
EC:1.17.3.2	-7.99005	-7.98429	-8.00671	0.138935	4.16058	0.0323752	0.482081	0.606086	0.887082	0.537848	0.84098	Xanthine oxidase
EC:5.4.99.1	3.13967	3.14357	3.1229	0.0444604	1.56983	0.0294774	0.486111	0.606467	0.896689	0.830845	0.952866	Methylaspartate mutase
EC:1.3.99.8	-6.773	-6.75152	-6.9739	-0.0931147	4.72062	-0.0188556	0.493056	0.606677	0.897356	0.608575	0.865673	2-furoyl-CoA dehydrogenase
EC:3.11.1.1	5.50976	5.48499	5.68328	0.0533643	1.57862	0.0312563	0.487269	0.608257	0.898575	0.530915	0.838125	Phosphonoacetaldehyde hydrolase
EC:5.4.2.6	5.3669	5.36251	5.38175	0.053879	1.16485	0.0428772	0.481481	0.608891	0.898124	0.784565	0.938951	Beta-phosphoglucomutase
EC:2.6.1.81	-4.14182	-4.14971	-4.05398	0.13593	6.97789	0.0156274	0.492486	0.608899	0.886099	0.722521	0.913712	Succinylornithine transaminase
EC:3.4.21.100	-7.91839	-7.92687	-7.88789	0.0616362	4.61743	0.0123855	0.492486	0.609232	0.891029	0.577958	0.849242	Sedolisin
EC:3.1.3.57	-7.82545	-7.84397	-7.72482	-0.0585236	4.19416	-0.0101584	0.494213	0.60937	0.889831	0.575265	0.850314	Inositol-1,4-bisphosphate 1-phosphatase
EC:3.5.5.7	-3.06353	-3.0807	-2.94906	-0.121189	4.21821	-0.0284365	0.486705	0.610017	0.889849	0.700071	0.900619	Aliphatic nitrilase
EC:1.1.3.17	-9.06933	-9.08541	-8.98032	-0.183161	4.54267	-0.0301858	0.486111	0.610507	0.89438	0.617351	0.867001	Choline oxidase
EC:4.2.1.148	-4.88213	-4.88681	-4.84494	-0.0857918	5.47522	-0.0133222	0.491329	0.610599	0.895737	0.774612	0.930527	2-methylfumaryl-CoA hydratase
EC:1.3.1.72	-8.48838	-8.4866	-8.50629	0.0309083	4.1633	0.00482867	0.498266	0.611185	0.895781	0.597733	0.860325	Delta(24)-sterol reductase
EC:1.14.18.7	-8.91826	-8.94598	-8.81439	0.264013	4.4154	0.0527147	0.469364	0.612008	0.894007	0.498687	0.834695	Dihydroceramide fatty acyl 2-hydroxylase
EC:3.5.1.15	-6.21637	-6.22625	-6.14608	-0.208909	6.3171	-0.0291257	0.486705	0.612029	0.889738	0.674411	0.890571	Aspartoacylase
EC:1.1.1.316	-6.25329	-6.23895	-6.36427	-0.205246	3.84441	-0.0393035	0.475694	0.612679	0.890353	0.664796	0.881098	L-galactose 1-dehydrogenase
EC:2.4.1.321	-6.92929	-6.91472	-7.00022	-0.478486	5.37535	-0.0853559	0.459491	0.612693	0.894425	0.615048	0.868934	Cellobionic acid phosphorylase
EC:5.1.3.3	8.79018	8.78766	8.80652	0.0392783	1.30156	0.0327459	0.489017	0.612726	0.899226	0.563177	0.855684	Aldose 1-epimerase
EC:4.2.1.99	-1.13965	-1.17958	-0.880768	-0.0762433	6.11967	-0.0113912	0.493642	0.61275	0.894421	0.800716	0.943323	2-methylisocitrate dehydratase
EC:2.7.2.7	6.71396	6.70014	6.83419	0.0425314	1.50392	0.029	0.483237	0.613393	0.899472	0.611281	0.877508	Butyrate kinase
EC:1.11.2.4	0.791501	0.862822	0.477672	-0.252999	2.19426	-0.0987578	0.450231	0.613451	0.895382	0.166232	0.727675	Fatty-acid peroxygenase
EC:3.4.23.5	-3.8617	-3.83319	-4.01911	-0.0350864	2.28304	-0.0111808	0.493056	0.613551	0.896906	0.425389	0.803176	Cathepsin D
EC:1.13.11.19	-8.83087	-8.84385	-8.73689	0.0992677	4.44961	0.0266844	0.488426	0.613561	0.891977	0.592395	0.864114	Cysteamine dioxygenase
EC:6.3.2.34	0.266801	0.263481	0.314842	-0.0723102	2.55071	-0.0225669	0.483237	0.614289	0.894735	0.604544	0.872845	Coenzyme F420-1:gamma-L-glutamate ligase
EC:3.5.4.1	3.3256	3.32627	3.30976	0.0166662	1.50907	0.00673916	0.495954	0.614669	0.900074	0.952601	0.985766	Cytosine deaminase
EC:3.6.1.58	-4.37919	-4.31736	-4.64957	-0.227524	5.36558	-0.0397493	0.482639	0.614707	0.896696	0.597668	0.862487	8-oxo-dGDP phosphatase
EC:2.8.3.13	-0.14661	-0.153475	-0.119385	0.0895115	2.14265	0.0366093	0.479167	0.614729	0.889988	0.789706	0.938044	Succinate--hydroxymethylglutarate CoA-transferase
EC:3.2.1.45	6.84043	6.83053	6.90778	0.0595828	1.52944	0.0390854	0.484954	0.614825	0.900743	0.493529	0.819724	Glucosylceramidase
EC:1.8.7.1	0.258856	0.265924	0.229927	-0.149538	3.74978	-0.0373334	0.477457	0.614857	0.890771	0.432741	0.790993	Assimilatory sulfite reductase (ferredoxin)
EC:2.1.1.268	-8.50905	-8.47738	-8.67952	-0.244505	4.75491	-0.0409674	0.482081	0.615056	0.896046	0.571174	0.856869	tRNA(Thr) (cytosine(32)-N(3))-methyltransferase
EC:5.5.1.1	-3.35786	-3.32909	-3.55373	-0.269345	4.25387	-0.0528795	0.473988	0.615061	0.891622	0.473606	0.807812	Muconate cycloisomerase
EC:3.4.17.22	-8.99915	-9.0185	-8.85353	0.132707	4.39276	0.025002	0.486111	0.615363	0.892686	0.572883	0.856648	Metallocarboxypeptidase D
EC:6.3.2.7	1.64649	1.65372	1.59125	0.0962701	1.99995	0.0466315	0.473988	0.615554	0.900284	0.869943	0.965233	UDP-N-acetylmuramoyl-L-alanyl-D-glutamate--L-lysine ligase
EC:6.3.2.38	-7.95192	-7.95637	-7.92864	0.00334892	6.54351	0.000717188	0.5	0.615621	0.892318	0.608009	0.866139	N(2)-citryl-N(6)-acetyl-N(6)-hydroxylysine synthase
EC:1.1.99.3	0.408912	0.339082	0.833607	0.397565	3.92659	0.07761	0.454861	0.615679	0.891845	0.197577	0.727675	Gluconate 2-dehydrogenase (acceptor)
EC:2.3.1.187	-0.813055	-0.789266	-0.966914	-0.126933	1.85131	-0.0613161	0.467593	0.615747	0.892804	0.358793	0.764413	Acetyl-S-ACP:malonate ACP transferase
EC:2.3.1.109	-2.99445	-3.01996	-2.69729	0.253935	6.23895	0.0351063	0.480324	0.61601	0.895587	0.568315	0.852796	Arginine N-succinyltransferase
EC:3.1.3.3	7.78677	7.77593	7.85724	0.0563909	1.1395	0.0520672	0.475694	0.616159	0.900604	0.53616	0.840347	Phosphoserine phosphatase
EC:3.4.21.80	-8.99293	-9.00339	-8.94881	-0.0332463	4.49782	-0.00815846	0.494213	0.616211	0.904044	0.611627	0.875441	Streptogrisin A
EC:2.4.1.19	-6.54369	-6.55822	-6.40859	0.122208	4.92535	0.0203949	0.489583	0.616521	0.89348	0.743459	0.912141	Cyclomaltodextrin glucanotransferase
EC:2.7.1.64	-0.181313	-0.187065	-0.127941	-0.100153	2.15923	-0.035312	0.483237	0.616646	0.896733	0.787959	0.939291	Inositol 3-kinase
EC:2.2.1.11	-6.3495	-6.35598	-6.29587	0.00891876	4.09475	0.00250166	0.497685	0.617159	0.904649	0.650418	0.885539	6-deoxy-5-ketofructose 1-phosphate synthase
EC:1.1.5.8	-7.25702	-7.28977	-7.0709	-0.0670068	6.41704	-0.0104848	0.494213	0.617161	0.894395	0.583	0.856416	Quinate dehydrogenase (quinone)
EC:2.1.1.156	-5.64962	-5.62633	-5.82652	-0.0481559	4.86819	-0.00976956	0.497685	0.617788	0.898709	0.595572	0.862439	Glycine/sarcosine N-methyltransferase
EC:1.5.1.33	-2.29489	-2.2665	-2.61785	-0.0152825	6.28524	-0.00266393	0.498843	0.618285	0.897544	0.706178	0.911234	Pteridine reductase
EC:3.1.27.1	-4.2569	-4.24503	-4.36659	-0.173958	5.69035	-0.0286704	0.491898	0.618405	0.898481	0.598053	0.863354	Ribonuclease T(2)
EC:1.2.1.80	-6.36303	-6.35082	-6.44073	-0.202428	6.41641	-0.0284221	0.482081	0.618816	0.898779	0.629878	0.875757	Long-chain acyl-[acyl-carrier-protein] reductase
EC:1.1.1.289	-0.0573113	-0.0373843	-0.162959	-0.0588686	2.22737	-0.0255368	0.484393	0.619466	0.898255	0.716066	0.916268	Sorbose reductase
EC:2.3.1.202	-8.40095	-8.40472	-8.37637	0.0157413	4.4051	0.00429842	0.495954	0.619539	0.905879	0.596934	0.862005	UDP-4-amino-4,6-dideoxy-N-acetyl-beta-L-altrosamine N-acetyltransferase
EC:1.4.9.1	-6.32823	-6.32768	-6.32969	0.0911662	4.21032	0.0229764	0.487861	0.619624	0.892108	0.76626	0.929371	Methylamine dehydrogenase (amicyanin)
EC:1.5.5.1	-3.4937	-3.44422	-3.77284	-0.471494	6.70514	-0.0704059	0.459491	0.619709	0.89392	0.540115	0.836245	Electron-transferring-flavoprotein dehydrogenase
EC:3.5.1.23	-5.15904	-5.14666	-5.23408	0.150436	4.75058	0.0230198	0.486705	0.619724	0.893616	0.705338	0.907532	Ceramidase
EC:3.2.1.78	7.55186	7.54463	7.59234	0.0214694	1.4469	0.01093	0.49537	0.61976	0.902101	0.713466	0.913619	Mannan endo-1,4-beta-mannosidase
EC:2.4.2.26	-7.0161	-7.00573	-7.06834	-0.16082	6.12908	-0.0218643	0.487269	0.619796	0.886443	0.637688	0.87829	Protein xylosyltransferase
EC:1.3.99.32	-2.15725	-2.13799	-2.33795	-0.237512	3.34665	-0.0502435	0.465278	0.619802	0.889718	0.352984	0.75832	Glutaryl-CoA dehydrogenase (acceptor)
EC:3.2.1.11	4.73838	4.72369	4.80399	0.0571436	2.05193	0.0268225	0.490173	0.619832	0.902173	0.495782	0.821081	Dextranase
EC:3.5.1.1	8.2951	8.2893	8.32901	0.0959146	1.35367	0.0631386	0.46474	0.620332	0.902924	0.543774	0.845129	Asparaginase
EC:2.3.1.243	-2.54121	-2.62262	-2.22654	0.218038	6.91808	0.0281834	0.489017	0.621043	0.897343	0.606408	0.871551	Lauroyl-Kdo(2)-lipid IV(A) myristoyltransferase
EC:3.1.3.93	-7.20226	-7.19294	-7.2565	-0.411134	7.92881	-0.0506471	0.476301	0.621262	0.897549	0.623066	0.87492	L-galactose 1-phosphate phosphatase
EC:2.4.1.173	-1.60985	-1.5992	-1.68401	-0.036185	2.31651	-0.0151533	0.490173	0.62203	0.896392	0.644342	0.88288	Sterol 3-beta-glucosyltransferase
EC:1.2.1.85	-4.6396	-4.62583	-4.71683	0.0291199	4.98358	0.00472387	0.49711	0.622128	0.901075	0.774359	0.931652	2-hydroxymuconate-6-semialdehyde dehydrogenase
EC:1.2.1.88	5.3158	5.29832	5.40275	-0.00986531	1.66902	-0.00424	0.498843	0.623076	0.902865	0.642783	0.890534	L-glutamate gamma-semialdehyde dehydrogenase
EC:1.1.1.102	-6.63716	-6.61973	-6.77056	-0.138687	5.40078	-0.0243997	0.487861	0.623349	0.894307	0.706023	0.896888	3-dehydrosphinganine reductase
EC:3.2.2.16	-6.99001	-6.97068	-7.10014	-0.303009	6.09843	-0.0529314	0.481481	0.623359	0.900285	0.571656	0.854017	Methylthioadenosine nucleosidase
EC:4.1.99.11	-7.63609	-7.63798	-7.62533	0.0275273	4.27124	0.00321837	0.497685	0.623432	0.889299	0.588343	0.859263	Benzylsuccinate synthase
EC:1.2.1.71	-3.22007	-3.25558	-2.97291	0.399055	6.51527	0.0556906	0.478613	0.624474	0.895735	0.523482	0.832356	Succinylglutamate-semialdehyde dehydrogenase
EC:3.5.2.15	-4.1251	-4.1545	-3.84852	0.0807492	4.36733	0.0151273	0.490173	0.624788	0.897995	0.681221	0.896046	Cyanuric acid amidohydrolase
EC:2.1.1.96	-9.03003	-9.0468	-8.91632	0.343208	4.4927	0.0666092	0.462963	0.625126	0.904202	0.590823	0.871583	Thioether S-methyltransferase
EC:4.1.2.56	-9.03482	-9.0495	-8.95621	0.0654166	4.46651	0.0090405	0.491898	0.625421	0.904214	0.517106	0.836499	2-amino-4,5-dihydroxy-6-oxo-7-(phosphonooxy)heptanoate synthase
EC:4.2.1.76	-8.58708	-8.58286	-8.60411	-0.036499	4.23929	-0.00949361	0.497685	0.625973	0.903322	0.633558	0.882164	UDP-glucose 4,6-dehydratase
EC:2.3.2.18	-6.50894	-6.50409	-6.55775	0.244091	7.30879	0.027105	0.487861	0.626131	0.896154	0.680991	0.896726	glycyltransferase
EC:3.4.24.20	-7.21663	-7.20177	-7.28999	-0.144799	4.2743	-0.027419	0.484393	0.626182	0.889508	0.680443	0.889927	Peptidyl-Lys metalloendopeptidase
EC:6.5.1.3	5.36087	5.34178	5.58374	0.0940502	1.65972	0.0527655	0.478613	0.626842	0.905947	0.516179	0.830858	RNA ligase (ATP)
EC:2.4.1.82	-8.46049	-8.46801	-8.41116	0.059213	4.42389	0.0107071	0.493642	0.627304	0.895811	0.589269	0.854914	Galactinol--sucrose galactosyltransferase
EC:2.1.1.235	-7.95398	-7.97509	-7.8524	-0.0782568	4.50829	-0.0159898	0.489017	0.627456	0.90267	0.651567	0.878219	dTDP-3-amino-3,6-dideoxy-alpha-D-glucopyranose N,N-dimethyltransferase
EC:1.3.1.86	-6.13642	-6.15279	-6.00623	-0.0140348	5.42828	-0.00177253	0.498843	0.627475	0.901612	0.560449	0.85093	Crotonyl-CoA reductase
EC:4.2.1.80	2.43722	2.42751	2.47917	-0.11082	1.7423	-0.0507818	0.482081	0.627719	0.903193	0.513374	0.830763	2-oxopent-4-enoate hydratase
EC:3.6.3.28	4.95482	4.95031	4.9779	0.0265729	1.07063	0.0218008	0.484954	0.627975	0.903957	0.598842	0.871398	Phosphonate-transporting ATPase
EC:6.3.2.31	0.26476	0.261799	0.319413	-0.0617492	2.51938	-0.0232388	0.486705	0.628043	0.8986	0.649947	0.890064	Coenzyme F420-0:L-glutamate ligase
EC:1.13.11.34	-7.87401	-7.9099	-7.66523	0.077521	5.10812	0.0171303	0.494798	0.628273	0.899114	0.596627	0.868323	Arachidonate 5-lipoxygenase
EC:6.4.1.5	-6.74443	-6.72555	-6.84962	0.0137013	4.66515	0.00189612	0.497685	0.628652	0.903367	0.692562	0.903994	Geranoyl-CoA carboxylase
EC:2.3.3.10	0.0721669	0.0774849	0.0421586	0.0264516	3.22662	0.00530686	0.49711	0.628952	0.901741	0.857478	0.961072	Hydroxymethylglutaryl-CoA synthase
EC:3.1.6.13	-2.70494	-2.71123	-2.64507	-0.12295	3.26836	-0.0275206	0.488426	0.629084	0.895729	0.786707	0.934398	Iduronate-2-sulfatase
EC:6.4.1.6	-6.97697	-6.94712	-7.14311	-0.0517954	4.38625	-0.0151767	0.494798	0.629174	0.897778	0.733236	0.915895	Acetone carboxylase
EC:1.14.13.40	-6.43539	-6.4177	-6.55981	-0.0952225	4.98391	-0.0159122	0.493642	0.629499	0.907249	0.621632	0.879211	Anthraniloyl-CoA monooxygenase
EC:4.1.2.21	-0.895856	-0.887032	-0.933161	0.19811	3.69387	0.0500264	0.476852	0.630628	0.899603	0.78972	0.939724	2-dehydro-3-deoxy-6-phosphogalactonate aldolase
EC:2.5.1.85	-5.85822	-5.80713	-6.05875	-0.24837	6.67151	-0.0329944	0.479167	0.630876	0.896881	0.618758	0.866121	specific)
EC:1.1.1.62	-7.86172	-7.84136	-7.9791	0.0408733	5.14579	0.00517871	0.498266	0.63153	0.904473	0.63385	0.875872	17-beta-estradiol 17-dehydrogenase
EC:2.4.1.133	-9.02262	-9.0327	-8.94713	0.126536	4.34381	0.0261389	0.486111	0.631761	0.901822	0.602349	0.874786	Xylosylprotein 4-beta-galactosyltransferase
EC:4.1.2.57	-8.15088	-8.17183	-8.00121	0.0625704	6.73449	0.0121733	0.492486	0.632363	0.899256	0.589748	0.864046	Sulfofructosephosphate aldolase
EC:6.3.4.18	4.78189	4.78158	4.78398	-0.00113248	1.35714	-0.000620254	0.499422	0.633432	0.906956	0.886894	0.969612	5-(carboxyamino)imidazole ribonucleotide synthase
EC:3.5.1.118	3.97306	3.97613	3.95447	0.0195969	1.46967	0.0108882	0.494213	0.633645	0.906787	0.790543	0.942475	Gamma-glutamyl hercynylcysteine S-oxide hydrolase
EC:1.3.3.4	3.05883	3.0426	3.15161	0.145554	1.75642	0.0687695	0.467593	0.633804	0.906556	0.370499	0.756127	Protoporphyrinogen oxidase
EC:3.6.1.15	3.84385	3.84661	3.82525	0.030826	1.315	0.0209328	0.490173	0.634131	0.907294	0.858162	0.961007	Nucleoside-triphosphate phosphatase
EC:6.2.1.20	2.51587	2.47895	2.67146	0.125825	2.65117	0.0397185	0.479167	0.634204	0.90305	0.498762	0.821869	Long-chain-fatty-acid--[acyl-carrier-protein] ligase
EC:1.3.99.30	-8.37217	-8.3884	-8.28109	0.0585752	4.40045	0.01056	0.494798	0.634417	0.900155	0.729681	0.912318	Phytoene desaturase (3,4-didehydrolycopene-forming)
EC:1.1.1.56	-8.04538	-8.04217	-8.06031	-0.0540205	4.37231	-0.0139423	0.494798	0.634426	0.901534	0.6419	0.886981	Ribitol 2-dehydrogenase
EC:1.16.1.9	-4.29925	-4.31901	-4.21345	0.0788145	7.95294	0.0114226	0.495954	0.634795	0.901959	0.735978	0.91519	Ferric-chelate reductase (NADPH)
EC:3.4.24.21	-8.97061	-8.96921	-8.98095	-0.0768949	4.54825	-0.0195169	0.489017	0.634901	0.899298	0.601848	0.870146	Astacin
EC:2.1.1.187	6.18604	6.18725	6.17435	0.00528659	1.19402	0.00260547	0.499422	0.634919	0.906652	0.955358	0.98713	23S rRNA (guanine(745)-N(1))-methyltransferase
EC:3.2.2.26	2.06402	2.08553	1.81445	-0.0429989	3.37492	-0.0106868	0.493056	0.635385	0.903407	0.612129	0.877109	Futalosine hydrolase
EC:6.6.1.1	3.59381	3.58549	3.65891	0.089264	1.47236	0.0605535	0.480324	0.635395	0.90779	0.403182	0.772489	Magnesium chelatase
EC:6.2.1.27	-7.72257	-7.72424	-7.70869	0.0656569	4.29369	0.0122048	0.494798	0.635864	0.90156	0.615649	0.870615	4-hydroxybenzoate--CoA ligase
EC:4.1.3.45	-7.82897	-7.82779	-7.83316	0.030534	4.26715	0.00667525	0.49711	0.636041	0.892998	0.588608	0.855912	3-hydroxybenzoate synthase
[truncated: 557 more rows]

## Sheet: Table S8 (PICRUSt, PSMD, KO)
KO	rab.all	rab.win.HEALTHY	rab.win.UNHEALTHY	diff.btw	diff.win	effect	overlap	we.ep	we.eBH	wi.ep	wi.eBH	description
K00856	4.1178	4.07034	4.57971	0.419651	1.75681	0.229897	0.404624	0.00198376	0.948876	0.00221323	0.706602	E2.7.1.20, ADK; adenosine kinase [EC:2.7.1.20]
K07308	4.44321	4.38669	4.88391	0.350603	1.96793	0.155737	0.416667	0.00330006	0.948876	0.00619887	0.706602	dmsC; anaerobic dimethyl sulfoxide reductase subunit C (DMSO reductase anchor subunit)
K02574	4.95925	4.90032	5.21046	0.315823	1.80465	0.132234	0.443931	0.00396145	0.948876	0.0122896	0.725974	napH; ferredoxin-type protein NapH
K14205	3.64253	3.59865	3.86739	0.34469	1.65011	0.17368	0.416185	0.00504588	0.948876	0.0050912	0.706602	mprF, fmtC; phosphatidylglycerol lysyltransferase [EC:2.3.2.3]
K02573	5.16586	5.10688	5.47219	0.319766	1.80466	0.160133	0.430058	0.00524662	0.948876	0.0151404	0.750272	napG; ferredoxin-type protein NapG
K07309	2.78897	2.74415	3.22503	0.497596	2.94856	0.136757	0.423611	0.00531281	0.948876	0.00691516	0.706602	ynfE; Tat-targeted selenate reductase subunit YnfE [EC:1.97.1.9]
K02570	2.73154	2.62193	3.28814	0.488151	2.92933	0.147491	0.425926	0.00616921	0.948876	0.0220212	0.814038	napD; periplasmic nitrate reductase NapD
K14977	3.55744	3.50721	3.91197	0.307679	1.8233	0.160398	0.421296	0.00617886	0.948876	0.00624129	0.706602	ylbA, UGHY; (S)-ureidoglycine aminohydrolase [EC:3.5.3.26]
K02380	3.23227	3.15973	3.73092	0.581995	2.52396	0.208765	0.406936	0.00632472	0.948876	0.00995782	0.71142	fdhE; FdhE protein
K19647	2.35381	2.31038	2.68604	0.37846	2.00348	0.174896	0.423121	0.00661997	0.948876	0.022292	0.811936	hgd; 2-hydroxymethylglutarate dehydrogenase [EC:1.1.1.291]
K02859	0.645451	0.737039	-0.0517683	-0.920238	5.07531	-0.151216	0.4	0.00848587	0.948876	0.00519189	0.706602	ribT; riboflavin biosynthesis RibT protein
K00832	5.29691	5.2522	5.68877	0.347913	1.77747	0.18315	0.417341	0.00890866	0.948876	0.00280448	0.706602	tyrB; aromatic-amino-acid transaminase [EC:2.6.1.57]
K10819	4.51808	4.4926	4.65022	0.249099	1.39128	0.164744	0.424769	0.00913539	0.948876	0.0234447	0.823591	E2.7.13.3; histidine kinase [EC:2.7.13.3]
K08369	5.23197	5.18105	5.4956	0.291928	1.65548	0.154154	0.421296	0.00939461	0.948876	0.00921644	0.706877	ydjE; MFS transporter, putative metabolite:H+ symporter
K07821	2.69459	2.62096	3.15892	0.431387	3.45916	0.0986513	0.441619	0.00993749	0.948876	0.0262191	0.842455	torY; trimethylamine-N-oxide reductase (cytochrome c), cytochrome c-type subunit TorY
K01777	4.78065	4.75003	4.90844	0.265721	1.58295	0.151996	0.440462	0.0104315	0.948876	0.0342101	0.875249	prdF; proline racemase [EC:5.1.1.4]
K06165	3.92043	3.86768	4.25607	0.277918	1.61847	0.150294	0.427746	0.0110761	0.948876	0.00688915	0.706602	phnH; alpha-D-ribose 1-methylphosphonate 5-triphosphate synthase subunit PhnH [EC:2.7.8.37]
K02173	4.70013	4.66402	5.00166	0.386804	1.79765	0.187766	0.417341	0.0113149	0.948876	0.00974272	0.710222	yggC; putative kinase
K12056	-2.35807	-2.81264	-0.365989	1.48191	7.5857	0.191662	0.421296	0.0119311	0.940959	0.0107413	0.730398	traG; conjugal transfer mating pair stabilization protein TraG
K06162	4.05994	4.01119	4.3295	0.282635	1.61122	0.165945	0.41088	0.0119609	0.948876	0.0072663	0.706602	phnM; alpha-D-ribose 1-methylphosphonate 5-triphosphate diphosphatase [EC:3.6.1.63]
K07216	7.88324	7.84894	8.05913	0.256718	1.36297	0.198119	0.40578	0.0126782	0.948876	0.0171223	0.772203	K07216; hemerythrin
K05781	4.03884	3.98745	4.31943	0.288182	1.53264	0.179938	0.412037	0.0141231	0.948876	0.00863489	0.711466	phnK; putative phosphonate transport system ATP-binding protein
K03048	3.77332	3.73306	4.01816	0.307923	1.98969	0.140656	0.429398	0.0142434	0.948876	0.0122241	0.725183	rpoE; DNA-directed RNA polymerase subunit delta
K18384	3.65152	3.61475	3.83889	0.263922	1.69225	0.156995	0.42659	0.0143523	0.948876	0.033968	0.87415	L3HYPDH; trans-L-3-hydroxyproline dehydratase [EC:4.2.1.77]
K05780	4.03954	3.98636	4.31145	0.316367	1.52557	0.182231	0.41088	0.0143714	0.948876	0.00869733	0.711973	phnL; alpha-D-ribose 1-methylphosphonate 5-triphosphate synthase subunit PhnL [EC:2.7.8.37]
K14486	1.03538	0.988912	1.32523	0.33703	2.47433	0.134799	0.440972	0.0144515	0.948876	0.0499782	0.904978	K14486, ARF; auxin response factor
K06163	4.03368	3.98044	4.31087	0.278627	1.53335	0.139365	0.423121	0.0145045	0.948876	0.00844229	0.708724	phnJ; alpha-D-ribose 1-methylphosphonate 5-phosphate C-P lyase [EC:4.7.1.1]
K07002	2.1426	2.08351	2.58255	0.452592	2.68685	0.162906	0.433526	0.0147361	0.948876	0.0180623	0.780317	K07002; uncharacterized protein
K06164	4.03405	3.98024	4.31513	0.26265	1.56595	0.154766	0.430556	0.0147983	0.948876	0.0086397	0.709084	phnI; alpha-D-ribose 1-methylphosphonate 5-triphosphate synthase subunit PhnI [EC:2.7.8.37]
K02771	0.864856	0.789977	1.2187	0.502563	2.46867	0.196293	0.411561	0.015276	0.948876	0.0194608	0.790781	PTS-Fru1-EIID, levG; PTS system, fructose-specific IID component
K00104	7.3222	7.29694	7.48959	0.175535	1.1814	0.141538	0.429398	0.0155774	0.948876	0.0129632	0.727026	glcD; glycolate oxidase [EC:1.1.3.15]
K02587	6.47088	6.43145	6.68203	0.267159	1.47083	0.144416	0.434028	0.0161548	0.948876	0.0133679	0.734562	nifE; nitrogenase molybdenum-cofactor synthesis protein NifE
K03888	0.0374811	0.135173	-0.667134	-0.887645	5.37568	-0.15115	0.405093	0.0172125	0.948876	0.00464214	0.706602	MQCRC, qcrC, bfcC, petD; menaquinol-cytochrome c reductase cytochrome b/c subunit
K18654	-0.046354	0.0689339	-0.739338	-0.878841	5.57805	-0.134932	0.418497	0.0177062	0.948876	0.00570805	0.706602	ntdB; kanosamine-6-phosphate phosphatase [EC:3.1.3.92]
K03532	2.16442	2.11501	2.53333	0.367019	3.19215	0.0887659	0.444444	0.0178719	0.948876	0.0594061	0.91596	torC; trimethylamine-N-oxide reductase (cytochrome c), cytochrome c-type subunit TorC
K14192	-3.05568	-2.94969	-3.82149	-0.78063	4.09369	-0.16152	0.420809	0.0183868	0.948876	0.00510553	0.709986	clfB; clumping factor B
K11469	-1.5477	-1.63624	-0.827404	0.649634	4.53854	0.123328	0.443931	0.018938	0.948876	0.0256907	0.828878	RYBP; RING1 and YY1-binding protein
K11629	-0.0570029	0.0765851	-0.688063	-0.805133	5.46218	-0.150155	0.410405	0.0193682	0.948876	0.00653942	0.707618	bceS; two-component system, OmpR family, bacitracin resistance sensor histidine kinase BceS [EC:2.7.13.3]
K03688	6.88886	6.85463	7.09527	0.218231	1.17773	0.173503	0.418497	0.0197497	0.948876	0.0132826	0.732234	ubiB, aarF; ubiquinone biosynthesis protein
K13818	2.40345	2.37791	2.60201	0.316593	1.85769	0.161544	0.420809	0.0197664	0.948876	0.0227086	0.81583	mobAB; molybdopterin-guanine dinucleotide biosynthesis protein [EC:2.7.7.77]
K00842	2.66215	2.62704	2.89612	0.380001	2.22726	0.160208	0.42659	0.0205321	0.948876	0.0228661	0.822624	E2.6.1.-E, patB; aminotransferase [EC:2.6.1.-]
K12661	1.71411	1.66617	2.0544	0.345353	2.29088	0.126824	0.427746	0.0205469	0.948876	0.0203733	0.799126	LRA3, yfaW; L-rhamnonate dehydratase [EC:4.2.1.90]
K15973	4.86692	4.8502	5.1282	0.181246	1.39624	0.106093	0.443931	0.0206792	0.948876	0.0393832	0.886041	mhqR; MarR family transcriptional regulator, 2-MHQ and catechol-resistance regulon repressor
K04767	4.3249	4.28509	4.58196	0.363176	1.73868	0.167971	0.414352	0.020716	0.948876	0.00396443	0.706602	acuB; acetoin utilization protein AcuB
K08728	-1.55687	-1.46071	-2.25766	-0.587317	4.37904	-0.121231	0.435838	0.0207588	0.948876	0.00871135	0.719448	E2.4.2.6; nucleoside deoxyribosyltransferase [EC:2.4.2.6]
K07662	2.6723	2.58487	3.06846	0.560197	3.12775	0.142825	0.428241	0.0210814	0.948876	0.0205217	0.803432	cpxR; two-component system, OmpR family, response regulator CpxR
K05518	-0.0168445	0.104039	-0.6164	-0.703878	5.41789	-0.108834	0.436343	0.0210866	0.948876	0.00630883	0.706602	rsbX; phosphoserine phosphatase RsbX [EC:3.1.3.3]
K00270	-0.0421303	0.0816125	-0.717117	-0.993178	5.68718	-0.14105	0.408565	0.021405	0.948876	0.00557285	0.708878	pdh; phenylalanine dehydrogenase [EC:1.4.1.20]
K18940	-1.67574	-1.75846	-1.109	0.837427	4.7305	0.156327	0.410405	0.0217593	0.944777	0.0202216	0.792697	arlS; two-component system, OmpR family, sensor histidine kinase ArlS [EC:2.7.13.3]
K06428	-0.0407293	0.0752397	-0.734658	-0.867149	5.36671	-0.144699	0.413194	0.0219054	0.948876	0.00618114	0.70968	sspK; small acid-soluble spore protein K (minor)
K06300	-0.0407589	0.0853961	-0.733907	-1.02616	5.62087	-0.166847	0.406936	0.0220499	0.948876	0.00606238	0.707618	gerPB; spore germination protein PB
K06294	-0.0113063	0.104377	-0.649746	-0.909609	5.6065	-0.132731	0.41088	0.0221091	0.948876	0.00790338	0.713877	gerD; spore germination protein D
K03706	7.57688	7.55717	7.73085	0.237171	1.53115	0.158874	0.427083	0.0222748	0.948876	0.0438352	0.895198	codY; transcriptional pleiotropic repressor
K06349	-0.00763838	0.0833674	-0.613131	-0.915758	5.56333	-0.141123	0.410405	0.0222796	0.948876	0.00818165	0.714288	kbaA; KinB signaling pathway activation protein
K19175	1.31864	1.27805	1.58425	0.271182	2.14456	0.122542	0.447917	0.02234	0.948876	0.0573508	0.908564	dptH; DNA phosphorothioation-dependent restriction protein DptH
K02497	-0.0248457	0.0862249	-0.628844	-0.846688	5.39136	-0.148707	0.408092	0.0226439	0.948876	0.00836883	0.717953	hemX; HemX protein
K00158	1.6582	1.70128	1.34326	-0.546639	4.12444	-0.115797	0.42659	0.022885	0.948876	0.0384455	0.881595	E1.2.3.3, poxL; pyruvate oxidase [EC:1.2.3.3]
K03481	5.62949	5.59689	5.86439	0.292221	1.47426	0.196942	0.409722	0.0229032	0.948876	0.0112673	0.716299	glvR; RpiR family transcriptional regulator, glv operon transcriptional regulator
K16014	1.72408	1.71279	1.80673	0.300791	2.03707	0.133806	0.428241	0.0229841	0.948876	0.0535301	0.905516	cydCD; ATP-binding cassette, subfamily C, bacterial CydCD
K13935	-1.69263	-1.60513	-2.31723	-0.726364	4.02947	-0.155046	0.412037	0.0229873	0.948876	0.00532462	0.712144	mdcH; malonate decarboxylase epsilon subunit [EC:2.3.1.39]
K11689	4.64185	4.61746	4.77523	0.148375	1.69256	0.0840576	0.463584	0.0230797	0.948876	0.0650364	0.920358	dctQ; C4-dicarboxylate transporter, DctQ subunit
K18770	-0.041381	0.0791446	-0.673379	-0.766004	5.68463	-0.127833	0.433526	0.0231099	0.948876	0.00623028	0.706602	pbpD; penicillin-binding protein 4 [EC:2.4.1.129 3.4.16.4]
K11640	-0.0467931	0.0849708	-0.722634	-0.879561	5.58006	-0.144719	0.416185	0.0235735	0.948876	0.00615339	0.70916	natK; two-component system, LytTR family, sensor histidine kinase NatK [EC:2.7.13.3]
K00823	4.30507	4.28371	4.44786	0.275922	1.47719	0.155772	0.421965	0.0236676	0.948876	0.00897346	0.708137	puuE; 4-aminobutyrate aminotransferase [EC:2.6.1.19]
K03794	-0.0620955	0.0631794	-0.732624	-0.916317	5.46649	-0.146446	0.428241	0.0236702	0.948876	0.00642683	0.706602	sirB; sirohydrochlorin ferrochelatase [EC:4.99.1.4]
K02390	7.50402	7.48191	7.7079	0.212446	1.14377	0.157925	0.418981	0.0237196	0.948876	0.019227	0.789323	flgE; flagellar hook protein FlgE
K06315	-0.0620467	0.0617542	-0.681663	-0.761304	5.63797	-0.124626	0.43237	0.0237444	0.948876	0.00710995	0.709756	splA; transcriptional regulator of the spore photoproduct lyase operon
K14392	5.79184	5.75861	6.0509	0.235201	1.43184	0.161443	0.424769	0.023752	0.948876	0.0138443	0.736821	panF; sodium/pantothenate symporter
K18428	3.11912	3.10235	3.28162	0.300287	1.92167	0.151955	0.431713	0.0241294	0.948876	0.0585065	0.909761	hpdC; 4-hydroxyphenylacetate decarboxylase small subunit [EC:4.1.1.83]
K16168	0.17331	0.28185	-0.437716	-0.701436	5.53063	-0.117083	0.415509	0.0243425	0.948876	0.00512794	0.706602	bpsB, srsB; methyltransferase
K07487	2.87569	2.81521	3.32078	0.448822	3.31425	0.123996	0.434682	0.0244444	0.948876	0.0217412	0.810977	K07487; transposase
K11694	-0.406667	-0.470744	-0.00162881	0.631918	3.76899	0.139847	0.417341	0.0245118	0.948876	0.0253584	0.827532	femA; peptidoglycan pentaglycine glycine transferase (the second and third glycine) [EC:2.3.2.17]
K01739	6.54128	6.51681	6.7362	0.215788	1.17848	0.160768	0.424769	0.0245888	0.948876	0.0153396	0.751963	metB; cystathionine gamma-synthase [EC:2.5.1.48]
K11622	0.0316756	0.141883	-0.6272	-0.885629	5.19625	-0.146654	0.415509	0.0247005	0.948876	0.0068951	0.708749	liaF; lia operon protein LiaF
K13300	-0.00822283	0.0984595	-0.6516	-0.927138	5.58397	-0.15366	0.414352	0.0251488	0.948876	0.00831292	0.709803	cccA; cytochrome c550
K06314	0.00217767	0.127975	-0.619197	-0.901459	5.57568	-0.14399	0.417341	0.0259177	0.948876	0.00819698	0.712549	rsfA; prespore-specific regulator
K06401	-0.0260147	0.0848322	-0.62769	-0.860502	5.61534	-0.138646	0.416667	0.0259389	0.948876	0.00805026	0.710435	spoIVFA; stage IV sporulation protein FA
K13533	-0.0295156	0.0923849	-0.671323	-0.834274	5.48397	-0.130085	0.417341	0.0261381	0.948876	0.00720384	0.709816	kinE; two-component system, sporulation sensor kinase E [EC:2.7.13.3]
K09729	3.74723	3.72608	3.92373	0.332636	2.02743	0.144193	0.423611	0.0264123	0.948876	0.0393035	0.887869	K09729; uncharacterized protein
K06380	-0.0138447	0.087604	-0.653983	-0.936492	5.47844	-0.163368	0.413194	0.0264563	0.948876	0.00890383	0.709328	spoIIB; stage II sporulation protein B
K00491	0.0292712	0.12354	-0.575595	-0.654586	5.57593	-0.0942566	0.443287	0.0268113	0.948876	0.00891143	0.716603	nos; nitric-oxide synthase, bacterial [EC:1.14.14.47]
K09682	-0.00496661	0.103718	-0.663292	-0.905493	5.39186	-0.156326	0.405093	0.0268885	0.948876	0.0078538	0.708575	hpr; MarR family transcriptional regulator, protease production regulatory protein HPr
K02483	5.68901	5.63055	6.07129	0.321225	1.80117	0.171272	0.425926	0.0269655	0.948876	0.0092418	0.707549	K02483; two-component system, OmpR family, response regulator
K04035	0.1395	0.180066	-0.21556	-0.601398	3.69113	-0.149378	0.425434	0.0270622	0.948876	0.0396802	0.874994	E1.14.13.81, acsF, chlE; magnesium-protoporphyrin IX monomethyl ester (oxidative) cyclase [EC:1.14.13.81]
K06376	-0.0392624	0.0783888	-0.710239	-0.772895	5.64154	-0.116363	0.43237	0.0273088	0.948876	0.00743146	0.70968	spo0E; stage 0 sporulation regulatory protein
K16843	3.15936	3.10647	3.4641	0.267315	2.57489	0.101862	0.454335	0.0274275	0.948876	0.0478403	0.902308	slcC; (S)-sulfolactate dehydrogenase [EC:1.1.1.310]
K09965	0.0321605	0.152988	-0.659461	-0.812371	5.25308	-0.132505	0.420139	0.0274631	0.948876	0.00652996	0.706602	K09965; uncharacterized protein
K02152	-1.01762	-1.10497	-0.533074	0.694826	3.63488	0.166237	0.424769	0.0276174	0.948876	0.0157547	0.756485	ATPeV1G, ATP6G; V-type H+-transporting ATPase subunit G
K08713	0.00603341	0.11451	-0.67619	-0.98266	5.49797	-0.149168	0.401156	0.0277141	0.948876	0.00789762	0.717977	lctB; potassium channel LctB
K06318	-0.0171542	0.102865	-0.676096	-0.914152	5.21043	-0.148614	0.412717	0.0277181	0.948876	0.00776766	0.708575	bofC; forespore regulator of the sigma-K checkpoint
K00960	-0.0224779	0.0856457	-0.664516	-0.847398	5.59492	-0.133736	0.417341	0.0280172	0.948876	0.00984579	0.718258	E2.7.7.6; DNA-directed RNA polymerase [EC:2.7.7.6]
K06375	-0.0217746	0.08975	-0.654892	-1.12865	5.39575	-0.187403	0.395833	0.0280431	0.948876	0.0087797	0.706885	spo0B; stage 0 sporulation protein B (sporulation initiation phosphotransferase) [EC:2.7.-.-]
K14338	-0.0531586	0.0732871	-0.684434	-1.07156	5.38578	-0.174865	0.392361	0.0280956	0.948876	0.00863163	0.714325	cypD_E, CYP102A2_3; cytochrome P450 / NADPH-cytochrome P450 reductase [EC:1.14.14.1 1.6.2.4]
K09388	0.125398	0.234292	-0.563401	-0.904348	5.32372	-0.150939	0.405093	0.0281347	0.948876	0.00568943	0.706602	K09388; uncharacterized protein
K06302	-0.0511161	0.0644293	-0.692433	-0.867712	5.43764	-0.124854	0.418981	0.0281446	0.948876	0.00800971	0.718858	gerPD; spore germination protein PD
K08082	-1.02534	-1.13806	-0.341118	0.806121	4.39674	0.15491	0.425926	0.0282095	0.948876	0.0219973	0.794427	algZ; two-component system, LytTR family, sensor histidine kinase AlgZ [EC:2.7.13.3]
K09684	5.90564	5.86473	6.1665	0.27654	1.57751	0.158952	0.43287	0.0288503	0.948876	0.0338045	0.87091	pucR; purine catabolism regulatory protein
K13888	3.58775	3.53933	3.95306	0.473667	2.2202	0.18862	0.415029	0.0288883	0.948876	0.0284913	0.858672	macA; membrane fusion protein, macrolide-specific efflux system
K11632	0.926945	1.07573	0.28717	-1.07171	6.43052	-0.149834	0.399306	0.0290131	0.948876	0.00685761	0.710709	bceB, vraE; bacitracin transport system permease protein
K16331	0.0169598	0.128589	-0.652033	-1.02872	5.46701	-0.171354	0.394676	0.0291078	0.948876	0.00664821	0.708371	ylnA, cysP; sulfate permease
K16869	0.227558	0.31738	-0.358841	-0.598053	4.81556	-0.106524	0.427083	0.0292636	0.948876	0.0122634	0.725592	lipL; octanoyl-[GcvH]:protein N-octanoyltransferase [EC:2.3.1.204]
K06347	-0.028919	0.0821347	-0.639287	-0.697397	5.63779	-0.110245	0.436994	0.0296256	0.948876	0.00943697	0.714156	kapB; kinase-associated protein B
K10780	0.165789	0.261674	-0.390304	-0.862233	5.02731	-0.150077	0.411561	0.0296587	0.948876	0.00761825	0.712923	fabL; enoyl-[acyl-carrier protein] reductase III [EC:1.3.1.104]
K18115	-0.0334134	0.0946591	-0.651317	-0.820756	5.24279	-0.144271	0.430556	0.0299768	0.948876	0.0110956	0.722813	sqhC; sporulenol synthase [EC:4.2.1.137]
K03887	1.00315	1.13191	0.375117	-0.900676	6.08454	-0.143476	0.411561	0.0305013	0.948876	0.0073908	0.708849	MQCRB, qcrB, bfcB, petB; menaquinol-cytochrome c reductase cytochrome b subunit
K00668	1.01903	0.969071	1.41006	0.367295	2.8734	0.115849	0.440972	0.0305538	0.948876	0.0452723	0.898211	FAS1; fatty acid synthase subunit beta, fungi type [EC:2.3.1.86]
K11707	3.72147	3.68711	3.99517	0.255579	1.62299	0.157398	0.424769	0.0308528	0.948876	0.0248469	0.833691	troA, mntA, znuA; manganese/zinc/iron transport system substrate-binding protein
K06336	0.964632	1.09137	0.390663	-0.859101	6.0169	-0.146989	0.416185	0.0314163	0.948876	0.00895451	0.710506	tasA, cotN; spore coat-associated protein N
K02411	6.85186	6.82268	7.0089	0.165447	1.24594	0.124768	0.442775	0.0316319	0.948876	0.032463	0.871033	fliH; flagellar assembly protein FliH
K03757	0.72213	0.608977	1.30543	0.567112	4.46852	0.117045	0.439815	0.0319675	0.948876	0.0411186	0.888934	cadB; cadaverine:lysine antiporter
K03610	7.41304	7.37987	7.58337	0.200632	1.44541	0.124942	0.434028	0.0319921	0.948876	0.0532002	0.910375	minC; septum site-determining protein MinC
K06431	-0.0452888	0.0831106	-0.725488	-0.917801	5.38713	-0.142389	0.420809	0.0320763	0.948876	0.00695055	0.714337	sspN; small acid-soluble spore protein N (minor)
K06216	-2.03004	-1.93389	-2.60411	-0.634765	3.88878	-0.138321	0.416185	0.0321366	0.948876	0.00898119	0.726076	rbsU; putative ribose uptake protein
K07476	0.0202002	0.120553	-0.555566	-0.714437	5.41224	-0.103515	0.427746	0.0322023	0.948876	0.0106547	0.723636	yusF; toprim domain protein
K02826	-0.044096	0.0812504	-0.66605	-1.02697	5.36745	-0.158808	0.406936	0.0324147	0.948876	0.00961246	0.717591	qoxA; cytochrome aa3-600 menaquinol oxidase subunit II [EC:1.10.3.12]
K06417	-0.0167584	0.0890304	-0.626427	-0.712563	5.41358	-0.120217	0.44213	0.0324986	0.948876	0.00911727	0.714081	spoVID; stage VI sporulation protein D
K06422	-0.0311749	0.0796659	-0.630943	-0.817483	5.66944	-0.128835	0.42659	0.03285	0.948876	0.00952967	0.719799	sspE; small acid-soluble spore protein E (minor gamma-type SASP)
K10674	-2.849	-2.71169	-3.699	-0.951274	6.13699	-0.139746	0.425926	0.0329509	0.948876	0.017679	0.754478	ectD; ectoine hydroxylase [EC:1.14.11.55]
K06344	-0.036968	0.0735574	-0.629712	-0.79264	5.49048	-0.147804	0.421296	0.0329695	0.948876	0.0114661	0.729024	cotZ; spore coat protein Z
K02829	-0.0295286	0.0778578	-0.656174	-0.891329	5.48361	-0.152491	0.418981	0.0331743	0.948876	0.0113951	0.73411	qoxD; cytochrome aa3-600 menaquinol oxidase subunit IV [EC:1.10.3.12]
K07697	1.95921	2.09976	1.37335	-0.834644	6.61702	-0.113037	0.425434	0.0332255	0.948876	0.00951754	0.712901	kinB; two-component system, sporulation sensor kinase B [EC:2.7.13.3]
K00681	6.68682	6.6715	6.74663	0.197661	1.46085	0.129007	0.435185	0.0333085	0.948876	0.0431518	0.894149	ggt; gamma-glutamyltranspeptidase / glutathione hydrolase [EC:2.3.2.2 3.4.19.13]
K10672	5.39449	5.36691	5.66895	0.23714	1.60269	0.141364	0.43237	0.0334086	0.948876	0.0585603	0.917349	grdB; glycine reductase complex component B subunit gamma [EC:1.21.4.2]
K07698	-0.0454213	0.0811124	-0.688712	-0.656135	4.83198	-0.136426	0.433526	0.0335608	0.948876	0.00752547	0.714783	kinC; two-component system, sporulation sensor kinase C [EC:2.7.13.3]
K05910	-1.41442	-1.32563	-2.16513	-0.790387	4.30831	-0.15139	0.418497	0.0335783	0.948876	0.0125089	0.738035	npr; NADH peroxidase [EC:1.11.1.1]
K17466	4.38232	4.34775	4.69802	0.271349	1.79994	0.132187	0.431713	0.033641	0.948876	0.0292041	0.856959	PTS-Dga-EIIC, dgaC; PTS system, D-glucosaminate-specific IIC component
K00394	6.49147	6.46364	6.63158	0.181079	1.54929	0.105587	0.449074	0.0339523	0.948876	0.0657041	0.921883	aprA; adenylylsulfate reductase, subunit A [EC:1.8.99.2]
K02254	-0.014576	0.0960141	-0.623662	-0.821369	5.42178	-0.144395	0.427746	0.034683	0.948876	0.00886591	0.710544	comZ; competence protein ComZ
K06166	3.89299	3.85688	4.19777	0.23066	1.56704	0.13054	0.431713	0.0347634	0.948876	0.0206522	0.80184	phnG; alpha-D-ribose 1-methylphosphonate 5-triphosphate synthase subunit PhnG [EC:2.7.8.37]
K08651	0.312464	0.402478	-0.243413	-0.690145	5.172	-0.126928	0.423121	0.0349045	0.948876	0.00930697	0.718929	E3.4.21.66; thermitase [EC:3.4.21.66]
K16167	0.370455	0.455614	-0.134076	-0.724974	4.77927	-0.125705	0.421965	0.0349402	0.948876	0.00664866	0.706602	bpsA, srsA, pks11, pks10; alkylresorcinol/alkylpyrone synthase
K06371	-0.0437028	0.0927579	-0.693509	-0.738161	5.34149	-0.124809	0.425434	0.0349516	0.948876	0.0074518	0.712901	sda; developmental checkpoint coupling sporulation initiation to replication initiation
K09698	4.53232	4.49022	4.91481	0.26044	1.67901	0.141451	0.43237	0.0353785	0.948876	0.0260085	0.841055	gltX; nondiscriminating glutamyl-tRNA synthetase [EC:6.1.1.24]
K04766	0.195871	0.290348	-0.37911	-0.610996	5.41012	-0.107901	0.435838	0.0353832	0.948876	0.0106776	0.718743	acuA; acetoin utilization protein AcuA [EC:2.3.1.-]
K19426	1.88744	1.86069	2.10254	0.264544	2.17897	0.116546	0.43815	0.0356769	0.948876	0.0560422	0.913517	epsI; pyruvyl transferase EpsI [EC:2.-.-.-]
K17467	4.355	4.31913	4.65309	0.267649	1.8609	0.120723	0.44213	0.0357874	0.948876	0.0332239	0.86742	PTS-Dga-EIID, dgaD; PTS system, D-glucosaminate-specific IID component
K03616	5.16083	5.12046	5.41234	0.276938	1.61371	0.166013	0.427746	0.0358167	0.948876	0.025588	0.840497	rnfB; electron transport complex protein RnfB
K06304	-0.0222282	0.0891613	-0.642259	-0.742909	5.387	-0.119442	0.434682	0.0361068	0.948876	0.0115285	0.73485	gerPF; spore germination protein PF
K14000	-2.42368	-2.32398	-3.05416	-0.775828	4.22536	-0.153092	0.414352	0.0363352	0.948876	0.0116867	0.7436	RRBP1; ribosome-binding protein 1
K05519	-0.0355569	0.0855977	-0.726451	-0.874929	5.30704	-0.143493	0.418497	0.0364352	0.948876	0.00773579	0.712436	med; transcriptional activator of comK gene
K06308	0.987254	1.11354	0.357788	-0.723733	6.16302	-0.12059	0.439306	0.0364366	0.948876	0.00974	0.717267	yfkR; spore germination protein
K17464	3.99887	3.96247	4.31573	0.258506	1.71649	0.133678	0.42659	0.0365478	0.948876	0.0201892	0.801751	PTS-Dga-EIIA, dgaA; PTS system, D-glucosaminate-specific IIA component [EC:2.7.1.203]
K02421	7.24071	7.22141	7.37745	0.146557	1.09782	0.132066	0.43815	0.0366876	0.948876	0.0339962	0.873163	fliR; flagellar biosynthetic protein FliR
K07084	4.29066	4.25626	4.62086	0.299866	1.90891	0.14991	0.425926	0.0366925	0.948876	0.0546844	0.907998	yuiF; putative amino acid transporter
K00549	7.61128	7.57346	7.80996	0.174865	1.20416	0.136925	0.429398	0.0367242	0.948876	0.0278143	0.857324	metE; 5-methyltetrahydropteroyltriglutamate--homocysteine methyltransferase [EC:2.1.1.14]
K07692	0.390456	0.480951	-0.192669	-0.81207	4.86907	-0.136655	0.421296	0.0369522	0.948876	0.00766697	0.711592	degU; two-component system, NarL family, response regulator DegU
K02538	1.47913	1.5621	0.936108	-0.509387	3.35641	-0.131623	0.431214	0.0378423	0.948876	0.0111031	0.72421	manR; activator of the mannose operon, transcriptional antiterminator
K06303	-0.0473431	0.0776108	-0.649441	-0.898938	5.59574	-0.138368	0.417341	0.0381382	0.948876	0.0103179	0.724319	gerPE; spore germination protein PE
K16188	0.732423	0.809988	0.340046	-0.588538	2.94414	-0.157759	0.412717	0.0381953	0.948876	0.00617817	0.706602	ytpB; tetraprenyl-beta-curcumene synthase [EC:4.2.3.130]
K10036	4.77989	4.72564	5.00024	0.202633	1.53155	0.11013	0.448555	0.0383145	0.948876	0.0246733	0.835495	glnH; glutamine transport system substrate-binding protein
K10810	-0.025919	0.0798359	-0.704013	-0.669554	5.49252	-0.105011	0.434028	0.038547	0.948876	0.0111684	0.730245	tenI; thiazole tautomerase (transcriptional regulator TenI) [EC:5.3.99.10]
K02412	7.31505	7.29362	7.44723	0.168697	1.13902	0.146577	0.433526	0.038639	0.948876	0.0334762	0.874311	fliI; flagellum-specific ATP synthase [EC:3.6.3.14]
K05311	3.87389	3.85186	3.99069	0.220258	1.72738	0.11447	0.440462	0.0387958	0.948876	0.057835	0.915018	cggR; central glycolytic genes regulator
K02304	7.85042	7.82027	7.96352	0.168948	1.18772	0.125846	0.446243	0.0388268	0.948876	0.0613397	0.918378	MET8; precorrin-2 dehydrogenase / sirohydrochlorin ferrochelatase [EC:1.3.1.76 4.99.1.4]
K14160	-3.81277	-3.99753	-2.35324	1.28209	8.68788	0.16363	0.429398	0.0389351	0.948876	0.0252852	0.816401	imuA; protein ImuA
K06370	-0.0163979	0.0948063	-0.640284	-0.891721	5.42985	-0.145319	0.420139	0.0391069	0.948876	0.0108775	0.724113	safA; morphogenetic protein associated with SpoVID
K02409	7.28079	7.26429	7.46237	0.207496	1.19461	0.159462	0.425926	0.0394736	0.948876	0.0252999	0.840374	fliF; flagellar M-ring protein FliF
K07712	4.60658	4.57354	4.77783	0.130132	1.97861	0.0490965	0.469364	0.0395722	0.948876	0.0907453	0.92288	glnG, ntrC; two-component system, NtrC family, nitrogen regulation response regulator GlnG
K08152	0.146545	0.237152	-0.412076	-0.526639	4.58901	-0.110193	0.436994	0.0395957	0.948876	0.0132064	0.736832	lmrP; MFS transporter, DHA1 family, multidrug resistance protein B
K03206	-0.0341406	0.0853349	-0.660416	-0.729201	5.44459	-0.130981	0.425926	0.0397203	0.948876	0.0112958	0.732839	azr; azobenzene reductase [EC:1.7.1.6]
K02101	-0.0281469	0.107602	-0.675325	-0.983967	5.34528	-0.178649	0.400463	0.0397851	0.948876	0.00875519	0.70983	araL; arabinose operon protein AraL
K06299	0.947041	1.07005	0.356958	-0.839437	6.15482	-0.120644	0.433526	0.0398557	0.948876	0.00948923	0.717273	gerPA; spore germination protein PA
K02828	-0.0317137	0.0785225	-0.683408	-0.757386	5.29124	-0.127194	0.431214	0.0399914	0.948876	0.0110267	0.71949	qoxC; cytochrome aa3-600 menaquinol oxidase subunit III [EC:1.10.3.12]
K02827	-0.028186	0.0774865	-0.63211	-0.872577	5.38086	-0.162247	0.418981	0.0400163	0.948876	0.0120757	0.732961	qoxB; cytochrome aa3-600 menaquinol oxidase subunit I [EC:1.10.3.12]
K19137	3.28214	3.2763	3.3421	0.213772	1.76248	0.11301	0.446243	0.0406574	0.948876	0.131538	0.923146	csn2; CRISPR-associated protein Csn2
K11619	-0.0265407	0.10653	-0.649733	-0.740162	5.52069	-0.107893	0.430556	0.0407083	0.948876	0.0101843	0.72294	liaI; lia operon protein LiaI
K17230	-3.21489	-3.42989	-1.728	1.23078	7.70085	0.160149	0.430556	0.0407916	0.948876	0.0221254	0.797724	fccA; cytochrome subunit of sulfide dehydrogenase
K11637	0.940126	1.06886	0.360937	-0.700063	6.23709	-0.105867	0.428902	0.0410091	0.948876	0.0105351	0.72468	citS; two-component system, CitB family, sensor histidine kinase CitS [EC:2.7.13.3]
K06327	0.0233215	0.126361	-0.560711	-0.797846	5.35193	-0.140948	0.423121	0.041557	0.948876	0.0105357	0.72091	cotD; spore coat protein D
K18427	3.98682	3.9759	4.1058	0.283137	1.93546	0.129544	0.440972	0.0416767	0.948876	0.105041	0.923146	hpdB; 4-hydroxyphenylacetate decarboxylase large subunit [EC:4.1.1.83]
K06332	-0.0407353	0.0770565	-0.690812	-0.903486	5.54185	-0.14531	0.420809	0.0418419	0.948876	0.0112262	0.724324	cotJA; spore coat protein JA
K03886	0.112235	0.202863	-0.41681	-0.632237	4.92627	-0.113093	0.43237	0.041893	0.948876	0.0105869	0.728909	MQCRA, qcrA, bfcA, petC; menaquinol-cytochrome c reductase iron-sulfur subunit [EC:1.10.2.-]
K06301	-0.0325703	0.0783756	-0.666301	-0.744911	5.45844	-0.128234	0.4375	0.0419152	0.948876	0.0121058	0.735532	gerPC; spore germination protein PC
K01749	7.77838	7.76363	7.92465	0.174049	1.11024	0.135431	0.429398	0.0419582	0.948876	0.0577077	0.916197	hemC, HMBS; hydroxymethylbilane synthase [EC:2.5.1.61]
K02774	6.85607	6.82807	7.06669	0.186228	1.49875	0.118781	0.444444	0.0424058	0.948876	0.0252748	0.836772	PTS-Gat-EIIB, gatB, sgcB; PTS system, galactitol-specific IIB component [EC:2.7.1.200]
K08298	2.48415	2.46496	2.60364	0.261303	2.15771	0.107879	0.448555	0.0424369	0.948876	0.0652151	0.918267	caiB; L-carnitine CoA-transferase [EC:2.8.3.21]
K05661	0.508846	0.465105	0.942778	0.401399	3.18471	0.1076	0.441619	0.0426757	0.948876	0.04548	0.890994	ABCB6; ATP-binding cassette, subfamily B (MDR/TAP), member 6
K17062	-0.106849	-0.170636	0.269321	0.490354	3.11892	0.127579	0.436994	0.0428802	0.948876	0.03437	0.864346	bgtB; arginine/lysine/histidine/glutamine transport system substrate-binding and permease protein
K15976	0.482661	0.601328	-0.239796	-0.850326	4.56552	-0.156959	0.411561	0.0428878	0.948876	0.0049344	0.706602	K15976; putative NAD(P)H nitroreductase [EC:1.-.-.-]
K02416	7.3309	7.30973	7.49816	0.192186	1.14286	0.154647	0.427083	0.0429979	0.948876	0.0267802	0.850391	fliM; flagellar motor switch protein FliM
K01623	4.67908	4.65714	4.94019	0.237511	1.82166	0.109795	0.444444	0.0430953	0.948876	0.0641617	0.919511	ALDO; fructose-bisphosphate aldolase, class I [EC:4.1.2.13]
K17734	7.11889	7.08683	7.25872	0.142296	1.63515	0.0730076	0.467052	0.0432762	0.948876	0.0769583	0.92288	aprX; serine protease AprX [EC:3.4.21.-]
K02420	7.33927	7.31825	7.48434	0.159089	1.17798	0.127859	0.43815	0.0433898	0.948876	0.0312626	0.866957	fliQ; flagellar biosynthetic protein FliQ
K02417	7.83104	7.80985	8.07932	0.186372	1.32369	0.138034	0.435185	0.0434442	0.948876	0.0304348	0.86414	fliNY, fliN; flagellar motor switch protein FliN/FliY
K01541	-2.82288	-2.73783	-3.44342	-0.768938	4.16507	-0.140899	0.418497	0.0436291	0.948876	0.0114749	0.731589	E3.6.3.10; H+/K+-exchanging ATPase [EC:3.6.3.10]
K12263	0.0137346	0.123254	-0.650518	-0.73129	5.30287	-0.124813	0.428241	0.0437743	0.948876	0.00937505	0.722653	cccB; cytochrome c551
K02793	7.24015	7.20633	7.4173	0.203826	1.42937	0.128936	0.438657	0.0437751	0.948876	0.0363437	0.87632	PTS-Man-EIIA, manX; PTS system, mannose-specific IIA component [EC:2.7.1.191]
K19174	3.02326	2.99065	3.41043	0.273933	1.91104	0.144269	0.436994	0.0440905	0.948876	0.0292368	0.861358	dptG; DNA phosphorothioation-dependent restriction protein DptG
K08221	1.06992	1.18294	0.445659	-0.80325	5.8544	-0.116426	0.418981	0.0446291	0.948876	0.00895158	0.713031	yitG, ymfD, yfmO; MFS transporter, ACDE family, multidrug resistance protein
K07722	5.04735	5.03302	5.16716	0.232619	1.69362	0.138003	0.453704	0.0447039	0.948876	0.0735381	0.921883	nikR; CopG family transcriptional regulator, nickel-responsive regulator
K07709	4.27567	4.24379	4.48883	0.226931	1.98156	0.118131	0.450231	0.0449473	0.948876	0.0568763	0.912948	zraS, hydH; two-component system, NtrC family, sensor histidine kinase HydH [EC:2.7.13.3]
K09133	4.79546	4.74056	5.0441	0.389614	1.75545	0.202614	0.413873	0.0451676	0.948876	0.0339369	0.875806	K09133; uncharacterized protein
K02410	7.37147	7.34876	7.49473	0.196893	1.12515	0.160806	0.421296	0.0456603	0.948876	0.0318454	0.869215	fliG; flagellar motor switch protein FliG
K03411	7.40021	7.39081	7.46381	0.114638	1.23326	0.102007	0.471065	0.0459077	0.948876	0.0897993	0.92288	cheD; chemotaxis protein CheD [EC:3.5.1.44]
K19449	0.986651	1.12987	0.38029	-0.735301	5.7544	-0.113419	0.429398	0.0460961	0.948876	0.0105369	0.727334	sinR; XRE family transcriptional regulator, master regulator for biofilm formation
K00395	6.75727	6.69999	6.95215	0.167638	1.47445	0.111729	0.442775	0.0464535	0.948876	0.0746083	0.921905	aprB; adenylylsulfate reductase, subunit B [EC:1.8.99.2]
K08981	4.27211	4.32664	4.00616	-0.339403	1.80736	-0.164668	0.421296	0.0466883	0.948876	0.0169411	0.769474	K08981; putative membrane protein
K01698	7.52972	7.50227	7.63874	0.139009	1.05247	0.120574	0.434682	0.047062	0.948876	0.0482823	0.907809	hemB, ALAD; porphobilinogen synthase [EC:4.2.1.24]
K02401	7.24441	7.22501	7.38049	0.171268	1.06989	0.161432	0.421296	0.047198	0.948876	0.0475353	0.903609	flhB; flagellar biosynthetic protein FlhB
K13626	7.17675	7.1608	7.28323	0.131183	1.21877	0.114021	0.450231	0.0472922	0.948876	0.0677892	0.921905	fliW; flagellar assembly factor FliW
K11638	0.963461	1.08094	0.354806	-0.887592	5.9199	-0.121712	0.424769	0.0474487	0.948876	0.010428	0.719566	K11638, citT; two-component system, CitB family, response regulator CitT
K02568	1.5036	1.47891	1.68798	0.174245	2.62607	0.0568147	0.469364	0.0474973	0.948876	0.0328423	0.858486	napB; cytochrome c-type protein NapB
K01512	7.8984	7.8817	8.01658	0.162324	1.20955	0.124944	0.446243	0.0477281	0.948876	0.0600738	0.91577	acyP; acylphosphatase [EC:3.6.1.7]
K02862	0.179406	0.293591	-0.353627	-0.520182	5.1293	-0.0965472	0.443287	0.0477592	0.948876	0.0135624	0.746009	ctaG; putative membrane protein
K02781	6.18632	6.15947	6.35303	0.280562	1.65144	0.135871	0.428902	0.0479295	0.948876	0.0313072	0.867915	PTS-Gut-EIIA, srlB; PTS system, glucitol/sorbitol-specific IIA component [EC:2.7.1.198]
K09469	2.736	2.70406	2.91708	0.345455	2.02056	0.182153	0.424277	0.0479453	0.948876	0.0232414	0.822275	aepZ; 2-aminoethylphosphonate-pyruvate transaminase
K02408	7.34522	7.31966	7.48795	0.152675	1.1914	0.109638	0.447399	0.0480114	0.948876	0.0337001	0.870693	fliE; flagellar hook-basal body complex protein FliE
K11815	-5.67577	-5.80333	-4.95915	0.763189	5.57916	0.134662	0.441619	0.0481768	0.948876	0.0310531	0.823688	ebrB; multidrug resistance protein EbrB
K02492	7.45705	7.42027	7.56031	0.15339	1.05925	0.127167	0.44213	0.048594	0.948876	0.0506167	0.910915	hemA; glutamyl-tRNA reductase [EC:1.2.1.70]
K01390	-2.77701	-2.70913	-3.22361	-0.560223	4.01728	-0.124055	0.433526	0.0489181	0.948876	0.0261465	0.802578	iga; IgA-specific metalloendopeptidase [EC:3.4.24.13]
K10107	1.68573	1.59449	2.08296	0.480822	3.77456	0.101206	0.435838	0.0491531	0.948876	0.0402577	0.888068	ABC-2.CPSE.P1; capsular polysaccharide transport system permease protein
K02387	7.28023	7.25235	7.46124	0.194878	1.16317	0.154721	0.428241	0.0491776	0.948876	0.0383243	0.885322	flgB; flagellar basal-body rod protein FlgB
K02556	7.66388	7.65338	7.77718	0.158695	1.03427	0.134928	0.443287	0.0493862	0.948876	0.0746035	0.922555	motA; chemotaxis protein MotA
K08681	7.40297	7.38742	7.55798	0.17248	1.44724	0.0984921	0.452546	0.0494093	0.948876	0.0709435	0.921883	pdxT, pdx2; 5'-phosphate synthase pdxT subunit [EC:4.3.3.6]
K09798	4.20535	4.16732	4.44938	0.250661	1.79882	0.12229	0.443931	0.0494434	0.948876	0.0370003	0.878582	K09798; uncharacterized protein
K18567	-0.0358132	0.0771636	-0.607704	-0.716232	5.28904	-0.115105	0.431214	0.0496636	0.948876	0.0135484	0.744182	pbuE; MFS transporter, DHA1 family, purine base/nucleoside efflux pump
K08977	1.26288	1.35257	0.686256	-0.573316	3.31476	-0.143717	0.406936	0.0497438	0.948876	0.00159885	0.706602	cruF; bisanhydrobacterioruberin hydratase [EC:4.2.1.161]
K10793	4.22726	4.20428	4.33203	0.189491	1.56516	0.103081	0.444444	0.049851	0.948876	0.0929022	0.92288	prdA; D-proline reductase (dithiol) PrdA [EC:1.21.4.1]
K06972	8.15723	8.12421	8.2991	0.219537	1.4714	0.138881	0.440972	0.0500032	0.948876	0.0700183	0.921732	PITRM1, PreP, CYM1; presequence protease [EC:3.4.24.-]
K06313	0.0354011	0.149159	-0.507646	-0.683774	5.14046	-0.121155	0.445602	0.0502069	0.948876	0.0118076	0.722128	ypeB; spore germination protein
K12269	3.2191	3.17212	3.57474	0.353783	2.10344	0.160776	0.42659	0.0508118	0.948876	0.0377383	0.882456	asp2; accessory secretory protein Asp2
K07693	1.63567	1.69884	1.25388	-0.61217	3.58655	-0.115641	0.417341	0.0510673	0.948876	0.0178108	0.77397	desR; two-component system, NarL family, response regulator DesR
K07792	6.57678	6.5397	6.69357	0.205796	1.73552	0.117877	0.442775	0.0514746	0.948876	0.0436466	0.896711	dcuB; anaerobic C4-dicarboxylate transporter DcuB
K01878	5.85414	5.83673	6.00427	0.205198	1.52795	0.114393	0.43815	0.0517268	0.948876	0.0369565	0.880301	glyQ; glycyl-tRNA synthetase alpha chain [EC:6.1.1.14]
K10794	4.49762	4.48189	4.64873	0.212442	1.5265	0.121771	0.441619	0.0517385	0.948876	0.0762028	0.92151	prdB; D-proline reductase (dithiol) PrdB [EC:1.21.4.1]
K12996	4.49622	4.45735	4.67128	0.268944	1.79961	0.138383	0.424769	0.0520953	0.948876	0.0355352	0.876807	rgpA; rhamnosyltransferase [EC:2.4.1.-]
K01879	5.89462	5.87264	6.01847	0.245881	1.4594	0.149314	0.424769	0.0521225	0.948876	0.0347127	0.876571	glyS; glycyl-tRNA synthetase beta chain [EC:6.1.1.14]
K02388	7.3573	7.33934	7.4976	0.176461	1.18838	0.142355	0.434682	0.0521764	0.948876	0.0360858	0.878562	flgC; flagellar basal-body rod protein FlgC
K16626	-3.93494	-3.81109	-4.66707	-0.905742	5.79735	-0.134866	0.436994	0.0522826	0.93667	0.0458906	0.849017	ha-70; hemagglutinin components HA-22/23/53
K07584	8.46286	8.44504	8.56528	0.153365	1.1953	0.109599	0.447917	0.0524438	0.948876	0.0976901	0.92288	ysxB; uncharacterized protein
K00219	4.81398	4.80208	4.9083	0.172114	1.41845	0.12291	0.443931	0.0526212	0.948876	0.0734144	0.921738	fadH; 2,4-dienoyl-CoA reductase (NADPH2) [EC:1.3.1.34]
K03471	4.97594	4.94857	5.14726	0.198067	1.68304	0.126272	0.44213	0.0526213	0.948876	0.0715665	0.920276	rnhC; ribonuclease HIII [EC:3.1.26.4]
K17465	4.89245	4.85848	5.11427	0.249172	1.5933	0.151452	0.422454	0.0526904	0.948876	0.0373396	0.880252	PTS-Dga-EIIB, dgaB; PTS system, D-glucosaminate-specific IIB component [EC:2.7.1.203]
K00575	7.65781	7.63745	7.80353	0.194139	1.09233	0.153261	0.431713	0.0529531	0.948876	0.0532419	0.912097	cheR; chemotaxis protein methyltransferase CheR [EC:2.1.1.80]
K13927	5.58996	5.56857	5.71008	0.182282	1.71285	0.0954186	0.459491	0.0532129	0.948876	0.0970299	0.92288	citXG; holo-ACP synthase / triphosphoribosyl-dephospho-CoA synthase [EC:2.7.7.61 2.4.2.52]
K12064	-3.75004	-3.91226	-2.37613	1.04826	7.93933	0.111459	0.4375	0.0532481	0.948876	0.0362657	0.841872	traV; conjugal transfer pilus assembly protein TraV
K00564	4.29749	4.27148	4.40612	0.191561	1.74997	0.098463	0.452546	0.0532774	0.948876	0.0772492	0.921921	rsmC; 16S rRNA (guanine1207-N2)-methyltransferase [EC:2.1.1.172]
K00285	3.14276	3.19458	2.77419	-0.622529	3.90642	-0.122435	0.430556	0.0533494	0.948876	0.0349714	0.872107	dadA; D-amino-acid dehydrogenase [EC:1.4.5.1]
K11708	3.54113	3.51541	3.81158	0.20824	1.68738	0.122901	0.439306	0.0535068	0.948876	0.0426433	0.887675	troC, mntC, znuB; manganese/zinc/iron transport system permease protein
K02456	4.8528	4.80736	5.12627	0.303659	1.6221	0.160018	0.413194	0.0536047	0.948876	0.00587069	0.706602	gspG; general secretion pathway protein G
K01220	3.88948	3.8622	4.0208	0.181725	1.80918	0.0883921	0.456647	0.0536857	0.948876	0.113048	0.92288	E3.2.1.85, lacG; 6-phospho-beta-galactosidase [EC:3.2.1.85]
K17213	6.98742	6.94377	7.2003	0.235118	1.46644	0.14471	0.444444	0.0538201	0.948876	0.0766183	0.92254	K17213; inositol transport system substrate-binding protein
K02389	7.20639	7.18994	7.39174	0.191502	1.25678	0.150316	0.423611	0.0539458	0.948876	0.0293005	0.859722	flgD; flagellar basal-body rod modification protein FlgD
K03483	5.80917	5.78179	5.9957	0.237677	1.37719	0.171721	0.423611	0.0540718	0.948876	0.0343735	0.872695	mtlR; mannitol operon transcriptional antiterminator
K07461	7.9075	7.89296	8.01884	0.139941	0.973102	0.117786	0.435838	0.0543272	0.948876	0.0684379	0.920335	K07461; putative endonuclease
K06215	7.37786	7.35743	7.54359	0.150894	1.4264	0.0977364	0.453179	0.0543766	0.948876	0.067042	0.921883	pdxS, pdx1; pyridoxal 5'-phosphate synthase pdxS subunit [EC:4.3.3.6]
K02750	5.66031	5.63183	5.82939	0.259679	1.42425	0.159367	0.430556	0.0544026	0.948876	0.0349666	0.87855	PTS-Glv-EIIC, glvC, malP, aglA; PTS system, alpha-glucoside-specific IIC component
K05787	3.04184	3.00139	3.36992	0.507224	3.15163	0.14942	0.43815	0.0551218	0.948876	0.0571017	0.914634	hupA; DNA-binding protein HU-alpha
K11358	8.02138	7.99344	8.18801	0.199793	1.39673	0.156724	0.436343	0.0553424	0.948876	0.0702322	0.921899	yhdR; aspartate aminotransferase [EC:2.6.1.1]
K11690	8.60084	8.59513	8.64008	0.146536	1.47693	0.0885687	0.457176	0.0554435	0.948876	0.122633	0.923146	dctM; C4-dicarboxylate transporter, DctM subunit
K03608	7.57165	7.54626	7.71585	0.247175	1.5337	0.144492	0.438657	0.0556797	0.948876	0.0876134	0.92288	minE; cell division topological specificity factor
K01750	6.96018	6.95362	6.97244	0.121433	1.28692	0.0826262	0.469907	0.055693	0.948876	0.176642	0.923146	E4.3.1.12, ocd; ornithine cyclodeaminase [EC:4.3.1.12]
K00821	8.79893	8.77506	8.86504	0.129859	1.10921	0.113811	0.448555	0.055782	0.948876	0.0719179	0.922006	argD; acetylornithine/N-succinyldiaminopimelate aminotransferase [EC:2.6.1.11 2.6.1.17]
K09155	6.70042	6.66746	7.00954	0.204252	1.4316	0.134242	0.434682	0.0558117	0.948876	0.0236563	0.828004	K09155; uncharacterized protein
K06345	-0.00270791	0.102743	-0.612852	-0.787625	5.2608	-0.136458	0.423121	0.0558372	0.948876	0.0182705	0.780632	coxA; spore cortex protein
K02083	5.07982	5.05389	5.23941	0.196717	1.68811	0.102418	0.445602	0.0558797	0.948876	0.069674	0.92035	allC; allantoate deiminase [EC:3.5.3.9]
K17472	0.0450038	0.161359	-0.502794	-0.624943	5.26138	-0.110743	0.430556	0.0560848	0.948876	0.0137591	0.73903	cymR; Rrf2 family transcriptional regulator, cysteine metabolism repressor
K00472	0.0256696	0.129658	-0.540579	-0.655027	5.40073	-0.125785	0.415029	0.0561516	0.948876	0.0156541	0.763617	P4HA; prolyl 4-hydroxylase [EC:1.14.11.2]
K03410	7.32064	7.29277	7.44112	0.078877	1.3236	0.0543872	0.47338	0.05624	0.948876	0.113015	0.923146	cheC; chemotaxis protein CheC
K18284	0.136561	0.273167	-0.476884	-0.764178	4.98429	-0.144319	0.415509	0.0574929	0.948876	0.0147535	0.750268	K18284; adenosylhomocysteine/aminodeoxyfutalosine nucleosidase [EC:3.2.2.9 3.2.2.30]
K05565	1.43901	1.53792	0.826702	-0.733714	4.76202	-0.138588	0.415509	0.0580317	0.948876	0.00565066	0.706602	mnhA, mrpA; multicomponent Na+:H+ antiporter subunit A
K17763	2.61136	2.70496	1.98063	-0.745612	6.48614	-0.100248	0.424277	0.0581159	0.948876	0.016142	0.76144	rsbR; rsbT co-antagonist protein RsbR
K07310	1.05668	1.02712	1.23879	0.284117	2.4861	0.0926274	0.453179	0.0582412	0.948876	0.105002	0.922167	ynfF; Tat-targeted selenate reductase subunit YnfF [EC:1.97.1.9]
K07719	4.85864	4.84178	4.96329	0.183414	1.55465	0.112635	0.448555	0.0585583	0.948876	0.124035	0.92288	ycbB, glnL; two-component system, response regulator YcbB
K16013	3.47512	3.4447	3.77111	0.324486	1.78681	0.170319	0.412717	0.0585758	0.948876	0.0382339	0.884866	cydD; ATP-binding cassette, subfamily C, bacterial CydD
K00127	5.55292	5.48603	5.73653	0.231506	2.02566	0.10242	0.450867	0.058579	0.948876	0.122208	0.923146	fdoI, fdsG; formate dehydrogenase subunit gamma
K01848	4.11134	4.09205	4.34043	0.223207	1.55141	0.137483	0.4375	0.058635	0.948876	0.0725551	0.920986	E5.4.99.2A, mcmA1; methylmalonyl-CoA mutase, N-terminal domain [EC:5.4.99.2]
K07717	4.53813	4.52524	4.63257	0.190441	1.65584	0.0918417	0.454861	0.0586791	0.948876	0.160959	0.923146	ycbA, glnK; two-component system, sensor histidine kinase YcbA [EC:2.7.13.3]
K19659	-7.08976	-7.15989	-6.62419	0.860998	5.84061	0.138713	0.428902	0.0588804	0.862347	0.0838291	0.832579	phaJ; enoyl-CoA hydratase [EC:4.2.1.119]
K06915	7.5356	7.49123	7.68202	0.177229	1.49697	0.120478	0.446243	0.0589139	0.948876	0.0378184	0.882411	K06915; uncharacterized protein
K00626	8.41455	8.39259	8.56123	0.115159	1.01408	0.106394	0.454861	0.0591006	0.948876	0.0739378	0.921921	E2.3.1.9, atoB; acetyl-CoA C-acetyltransferase [EC:2.3.1.9]
K15922	4.52529	4.48065	4.63413	0.143762	2.03654	0.0723053	0.467593	0.0595107	0.948876	0.0928576	0.92288	yihQ; sulfoquinovosidase [EC:3.2.1.199]
K10037	3.35403	3.30196	3.75596	0.362804	2.01321	0.162574	0.424277	0.0595205	0.948876	0.0365637	0.880282	glnP; glutamine transport system permease protein
K02419	7.38086	7.36082	7.50151	0.170101	1.15432	0.134234	0.436343	0.0598333	0.948876	0.0450486	0.901959	fliP; flagellar biosynthetic protein FliP
K10670	7.19299	7.18157	7.22362	0.14555	1.52676	0.0958163	0.450231	0.0600341	0.948876	0.132117	0.923146	grdA; glycine/sarcosine/betaine reductase complex component A [EC:1.21.4.2 1.21.4.3 1.21.4.4]
K03563	7.99293	7.96601	8.24506	0.289205	1.51191	0.171028	0.430556	0.0600437	0.948876	0.0391856	0.884214	csrA; carbon storage regulator
K02392	8.29958	8.27909	8.42579	0.183895	1.1727	0.138849	0.431713	0.0601436	0.948876	0.053145	0.911533	flgG; flagellar basal-body rod protein FlgG
K18298	-3.90365	-3.75643	-4.69562	-0.862053	5.37698	-0.146764	0.425926	0.0602161	0.948876	0.0479134	0.80548	mexE; membrane fusion protein, multidrug efflux system
K09763	1.07834	1.17514	0.525104	-0.582184	4.35842	-0.112034	0.418497	0.0602353	0.948876	0.00839852	0.713792	K09763; uncharacterized protein
K09957	0.787628	0.901451	0.137656	-0.595027	5.10088	-0.0997487	0.436343	0.0603466	0.948876	0.0134102	0.74275	K09957; uncharacterized protein
K07246	4.23722	4.21946	4.39822	0.142811	1.86893	0.0709166	0.469364	0.0603585	0.948876	0.0958658	0.92288	ttuC, dmlA; tartrate dehydrogenase/decarboxylase / D-malate dehydrogenase [EC:1.1.1.93 4.1.1.73 1.1.1.83]
K17229	-2.8211	-3.02169	-1.31158	0.866769	7.81707	0.098029	0.446243	0.0605858	0.948876	0.0349002	0.833849	fccB; sulfide dehydrogenase [flavocytochrome c] flavoprotein chain [EC:1.8.2.3]
K09824	3.45009	3.41611	3.67211	0.395401	2.47385	0.139015	0.436994	0.060624	0.948876	0.0659943	0.921842	virK; uncharacterized protein
K17330	-0.185058	-0.263995	0.329367	0.422403	2.80638	0.110034	0.445087	0.0609066	0.948876	0.030679	0.842125	dasB; N,N'-diacetylchitobiose transport system permease protein
K03704	8.92891	8.92001	9.03724	0.124715	1.10905	0.0986364	0.445602	0.061095	0.948876	0.103015	0.92288	cspA; cold shock protein (beta-ribbon, CspA family)
K02773	6.85268	6.83156	6.98537	0.183501	1.44819	0.108619	0.447399	0.0618798	0.948876	0.0348559	0.877219	PTS-Gat-EIIA, gatA, sgcA; PTS system, galactitol-specific IIA component [EC:2.7.1.200]
K12908	2.36599	2.32839	2.72477	0.260276	2.16494	0.102714	0.454335	0.0620126	0.948876	0.0615234	0.919436	phpF; phosphonoformate cytidylyltransferase [EC:2.7.7.93]
K04061	7.08168	7.06376	7.23353	0.150641	1.26611	0.106277	0.456647	0.0622775	0.948876	0.0549747	0.914554	flhB2; flagellar biosynthesis protein
K01849	4.16335	4.13517	4.29665	0.168351	1.61772	0.091446	0.460116	0.0627317	0.948876	0.0999397	0.92288	E5.4.99.2B, mcmA2; methylmalonyl-CoA mutase, C-terminal domain [EC:5.4.99.2]
K06900	-2.55088	-2.68229	-1.31709	0.85496	6.83096	0.107874	0.452546	0.0632203	0.948876	0.0524801	0.890563	K06900; uncharacterized protein
K08316	7.38323	7.36126	7.51848	0.204742	1.47176	0.143014	0.443931	0.0634863	0.948876	0.0952892	0.92288	rsmD; 16S rRNA (guanine966-N2)-methyltransferase [EC:2.1.1.171]
K07642	3.03933	3.00366	3.20724	0.288342	2.02142	0.119053	0.44213	0.0635979	0.948876	0.0444122	0.897298	baeS, smeS; two-component system, OmpR family, sensor histidine kinase BaeS [EC:2.7.13.3]
K02082	4.25014	4.22672	4.50991	0.187319	1.71823	0.100622	0.445087	0.0638677	0.948876	0.0719967	0.921416	agaS; tagatose-6-phosphate ketose/aldose isomerase [EC:5.-.-.-]
K03829	1.76836	1.82936	1.38141	-0.526701	2.82107	-0.148127	0.411561	0.0640714	0.948876	0.00813597	0.706877	yedL; putative acetyltransferase [EC:2.3.1.-]
K07222	1.25972	1.34662	0.576267	-0.797528	4.23622	-0.151671	0.408565	0.0642817	0.948876	0.00473565	0.706602	K07222; putative flavoprotein involved in K+ transport
K07862	7.18231	7.14668	7.35117	0.150602	1.37288	0.10442	0.447917	0.0643768	0.948876	0.0473411	0.904259	sstT; serine/threonine transporter
K11709	3.63296	3.61205	3.82461	0.208238	1.61049	0.121502	0.446243	0.0644458	0.948876	0.0598164	0.915765	troD, mntD, znuB; manganese/zinc/iron transport system permease protein
K02798	6.09451	6.07012	6.2452	0.19658	1.54091	0.114409	0.451389	0.0645282	0.948876	0.068241	0.921178	PTS-Mtl-EIIA, mtlA, cmtB; PTS system, mannitol-specific IIA component [EC:2.7.1.197]
K02594	3.70571	3.69708	3.77235	0.116279	1.37409	0.0830485	0.465896	0.0645679	0.948876	0.130756	0.923146	nifV; homocitrate synthase NifV [EC:2.3.3.14]
K01303	1.02453	0.996302	1.20744	0.262131	2.58137	0.0838088	0.450231	0.0647536	0.948876	0.0839925	0.921623	APEH; acylaminoacyl-peptidase [EC:3.4.19.1]
K12292	-0.620954	-0.603909	-0.859403	-0.36212	3.79387	-0.0760559	0.456647	0.0648969	0.948876	0.172476	0.923146	comA; ATP-binding cassette, subfamily C, bacterial, competence factor transporting protein [EC:3.4.22.-]
K19353	5.85908	5.82846	6.09474	0.378247	2.31494	0.149231	0.417824	0.0649589	0.948876	0.0231047	0.828108	eptC; heptose-I-phosphate ethanolaminephosphotransferase [EC:2.7.8.-]
K06956	5.76107	5.71995	6.00621	0.206267	1.3013	0.130594	0.431713	0.0653714	0.948876	0.0568123	0.913409	K06956; uncharacterized protein
K03698	8.05699	8.03472	8.13616	0.163619	1.33053	0.111661	0.449074	0.0659499	0.948876	0.107651	0.923146	cbf, cbf1; 3'-5' exoribonuclease [EC:3.1.-.-]
K09942	0.96873	1.04511	0.460167	-0.793711	4.38657	-0.15642	0.404624	0.0663815	0.948876	0.00833434	0.712136	K09942; uncharacterized protein
K09774	4.88801	4.85131	5.15925	0.32165	1.91617	0.144477	0.43237	0.0666943	0.948876	0.0534027	0.912883	lptA; lipopolysaccharide export system protein LptA
K02783	6.31371	6.25477	6.54721	0.1829	1.63928	0.0946038	0.456019	0.0671999	0.948876	0.0531044	0.911481	PTS-Gut-EIIC, srlA; PTS system, glucitol/sorbitol-specific IIC component
K03312	8.42988	8.41221	8.53619	0.138776	1.48999	0.0852127	0.460116	0.0672926	0.948876	0.116867	0.923146	gltS; glutamate:Na+ symporter, ESS family
K19507	5.98146	5.95773	6.05262	0.212158	1.50867	0.113496	0.438657	0.0673345	0.948876	0.088911	0.92288	PTS-Gfr-EIIB, gfrB; PTS system, fructoselysine/glucoselysine-specific IIB component [EC:2.7.1.-]
K00533	6.98498	6.9566	7.10153	0.217987	1.57345	0.1179	0.435838	0.0675245	0.948876	0.0988054	0.923146	E1.12.7.2L; ferredoxin hydrogenase large subunit [EC:1.12.7.2]
K17216	0.112149	0.235453	-0.460328	-0.787423	4.84615	-0.132119	0.422454	0.0677531	0.948876	0.0157743	0.763323	mccA; cystathionine beta-synthase (O-acetyl-L-serine) [EC:2.5.1.134]
K04349	-0.311719	-0.345487	-0.0815969	0.277352	2.24362	0.109019	0.460116	0.0677696	0.948876	0.114603	0.91988	RASGRF1; Ras-specific guanine nucleotide-releasing factor 1
K06121	3.14068	3.10414	3.52929	0.325963	2.11427	0.141265	0.436343	0.0680614	0.948876	0.0819784	0.92288	dhbC; glycerol dehydratase medium subunit [EC:4.2.1.30]
K16651	2.73018	2.68524	3.05813	0.294617	2.18993	0.110505	0.442775	0.0681293	0.948876	0.0224106	0.817404	pduX; L-threonine kinase [EC:2.7.1.177]
K00897	4.77445	4.72842	4.98127	0.28121	2.46843	0.0967882	0.457176	0.0681816	0.948876	0.09267	0.92288	aphA; kanamycin kinase [EC:2.7.1.95]
K19506	6.15179	6.13451	6.23484	0.193744	1.37284	0.126357	0.43287	0.0682689	0.948876	0.0834475	0.92288	PTS-Gfr-EIIA, gfrA; PTS system, fructoselysine/glucoselysine-specific IIA component [EC:2.7.1.-]
K06404	7.1815	7.15677	7.29152	0.190253	1.61615	0.103917	0.461806	0.0683196	0.948876	0.12597	0.923146	spoVAB; stage V sporulation protein AB
K07533	7.97642	7.95963	8.16173	0.164047	1.52072	0.103911	0.447399	0.0686387	0.948876	0.114386	0.923146	prsA; foldase protein PrsA [EC:5.2.1.8]
K00851	4.97434	4.92498	5.22498	0.266943	1.63949	0.149559	0.434028	0.0686615	0.948876	0.0155767	0.754653	E2.7.1.12, gntK, idnK; gluconokinase [EC:2.7.1.12]
K02422	7.78186	7.76302	8.02199	0.166886	1.33201	0.126588	0.447399	0.0687033	0.948876	0.0374794	0.8833	fliS; flagellar protein FliS
K12136	2.17422	2.14212	2.49017	0.448255	2.32975	0.171124	0.411561	0.0687566	0.948876	0.0338721	0.865948	hyfA; hydrogenase-4 component A [EC:1.-.-.-]
K01563	-1.37647	-1.27825	-2.17071	-0.721133	4.78712	-0.149087	0.431214	0.0690872	0.948876	0.0182894	0.776122	dhaA; haloalkane dehalogenase [EC:3.8.1.5]
K02821	6.82063	6.79753	6.96261	0.13968	1.36916	0.0897812	0.454861	0.0693421	0.948876	0.0545107	0.913777	PTS-Ula-EIIA, ulaC, sgaA; PTS system, ascorbate-specific IIA component [EC:2.7.1.194]
K02191	4.26851	4.25061	4.36378	0.186067	1.68735	0.0997625	0.451389	0.0694143	0.948876	0.163566	0.923146	cbiT; cobalt-precorrin-6B (C15)-methyltransferase [EC:2.1.1.196]
K13542	8.11702	8.0976	8.23135	0.129826	1.19664	0.0979929	0.459491	0.0694195	0.948876	0.143566	0.923146	cobA-hemD; uroporphyrinogen III methyltransferase / synthase [EC:2.1.1.107 4.2.1.75]
K06994	5.10072	5.14471	4.81242	-0.296436	3.19271	-0.082181	0.447917	0.0696743	0.948876	0.107109	0.923146	K06994; putative drug exporter of the RND superfamily
K06016	6.99925	6.98311	7.09877	0.109503	1.15868	0.0874364	0.456647	0.0697845	0.948876	0.110378	0.923146	pydC; beta-ureidopropionase / N-carbamoyl-L-amino-acid hydrolase [EC:3.5.1.6 3.5.1.87]
K03407	7.74474	7.72823	7.87099	0.156165	1.11402	0.117485	0.447917	0.0698794	0.948876	0.0936772	0.92288	cheA; two-component system, chemotaxis family, sensor kinase CheA [EC:2.7.13.3]
K03785	7.90545	7.86773	8.06661	0.158679	1.5399	0.0971324	0.463584	0.0698928	0.948876	0.0867053	0.92288	aroD; 3-dehydroquinate dehydratase I [EC:4.2.1.10]
K08097	-3.11492	-2.95583	-4.1065	-0.891005	5.92541	-0.134091	0.439306	0.0699211	0.948876	0.0384729	0.81214	comA; phosphosulfolactate synthase [EC:4.4.1.19]
K01643	6.25323	6.23812	6.32266	0.186484	1.48976	0.123955	0.440972	0.0699659	0.948876	0.115798	0.923146	citF; citrate lyase subunit alpha / citrate CoA-transferase [EC:2.8.3.10]
K09190	0.234542	0.348124	-0.378394	-0.626356	4.73206	-0.110689	0.4375	0.0701319	0.948876	0.021661	0.806327	K09190; uncharacterized protein
K19668	1.35753	1.34164	1.45846	0.140612	2.24377	0.0507451	0.477457	0.0701655	0.948876	0.199372	0.923146	CBH2, cbhA; cellulose 1,4-beta-cellobiosidase [EC:3.2.1.91]
K02777	6.929	6.90971	7.05921	0.238094	1.29137	0.165009	0.424769	0.0701915	0.948876	0.0642446	0.921194	PTS-Glc-EIIA, crr; PTS system, sugar-specific IIA component [EC:2.7.1.-]
K04768	0.460534	0.539768	-0.00693859	-0.574379	4.56905	-0.100938	0.439306	0.0708904	0.948876	0.0168951	0.760626	acuC; acetoin utilization protein AcuC
K18702	5.75335	5.73106	5.87186	0.154205	1.46326	0.0955541	0.454335	0.0710647	0.948876	0.110015	0.923146	uctC; CoA:oxalate CoA-transferase [EC:2.8.3.19]
K06193	4.08554	4.05803	4.29283	0.217452	1.95433	0.100656	0.451389	0.0716132	0.948876	0.0897623	0.92288	phnA; protein PhnA
K12415	-2.84174	-2.73111	-3.55861	-0.679606	4.20671	-0.131817	0.433526	0.0716319	0.948876	0.0164696	0.7519	comC; competence-stimulating peptide
K01615	6.65048	6.61685	6.90057	0.205492	1.49754	0.129674	0.44213	0.0718059	0.948876	0.0772447	0.921929	gcdA; glutaconyl-CoA decarboxylase [EC:4.1.1.70]
K01174	2.89856	2.8807	3.0409	0.221259	1.78375	0.104251	0.44213	0.0718079	0.948876	0.201136	0.923146	nuc; micrococcal nuclease [EC:3.1.31.1]
K17762	0.427209	0.558935	-0.241488	-0.610358	5.29497	-0.103054	0.440462	0.0718495	0.948876	0.0169157	0.764429	rsbS; rsbT antagonist protein RsbS
K06955	1.29011	1.34427	0.994313	-0.597042	4.71566	-0.10234	0.434028	0.0721068	0.948876	0.038991	0.885512	K06955; uncharacterized protein
K17752	0.566928	0.680302	0.0314164	-0.541947	5.63294	-0.0798305	0.445602	0.0721251	0.948876	0.0262147	0.828512	rsbT; serine/threonine-protein kinase RsbT [EC:2.7.11.1]
K05991	0.975729	0.947448	1.12401	0.185179	2.21805	0.0711178	0.46474	0.0722352	0.948876	0.187081	0.923146	E3.2.1.123; endoglycosylceramidase [EC:3.2.1.123]
K02745	4.61941	4.57281	4.8978	0.218079	1.80945	0.116088	0.449074	0.0723622	0.948876	0.0647266	0.920322	PTS-Aga-EIIB, agaV; PTS system, N-acetylgalactosamine-specific IIB component [EC:2.7.1.-]
K00303	5.80327	5.77079	6.09646	0.264506	1.69651	0.143748	0.430058	0.072721	0.948876	0.040893	0.887608	soxB; sarcosine oxidase, subunit beta [EC:1.5.3.1]
K07010	8.12944	8.10712	8.25772	0.120304	1.19684	0.0916565	0.465278	0.072884	0.948876	0.0884769	0.92288	K07010; putative glutamine amidotransferase
K08234	7.65022	7.62732	7.77409	0.18344	1.37965	0.141086	0.43815	0.0730889	0.948876	0.0789487	0.922333	yaeR; glyoxylase I family protein
K01910	5.99528	5.97514	6.09598	0.156387	1.43404	0.100798	0.456647	0.0732438	0.948876	0.121582	0.923146	citC; [citrate (pro-3S)-lyase] ligase [EC:6.2.1.22]
K02400	7.37902	7.36405	7.48832	0.119373	1.14663	0.0983157	0.447399	0.0733059	0.948876	0.0601825	0.917566	flhA; flagellar biosynthesis protein FlhA
K16957	4.86032	4.82583	5.05812	0.193038	1.62643	0.105832	0.445602	0.0737635	0.948876	0.0846866	0.92288	tcyK; L-cystine transport system substrate-binding protein
K13925	-2.83788	-2.74514	-3.37589	-0.574	4.05901	-0.132017	0.429398	0.0738509	0.948876	0.0220052	0.785694	pfbA; plasmin and fibronectin-binding protein A
K00124	5.19771	5.16199	5.40966	0.186575	1.86116	0.0915275	0.462963	0.0744481	0.948876	0.0941758	0.92288	fdoH, fdsB; formate dehydrogenase iron-sulfur subunit
K17723	6.26578	6.24859	6.36435	0.121176	1.40056	0.085216	0.459491	0.0745841	0.948876	0.0784566	0.922246	preA; dihydropyrimidine dehydrogenase (NAD+) subunit PreA [EC:1.3.1.1]
K09960	3.17054	3.10048	3.70734	0.411442	2.37316	0.160947	0.424769	0.074695	0.948876	0.0110616	0.716534	K09960; uncharacterized protein
K02569	2.07426	1.93994	2.83634	0.637343	5.32264	0.0940107	0.455491	0.074792	0.948876	0.0581467	0.914785	napC; cytochrome c-type protein NapC
K16095	-0.997049	-1.03131	-0.66798	0.307618	2.17733	0.123389	0.439815	0.075075	0.948876	0.0743049	0.87965	bacC; bacitracin synthase 3
K01216	-0.691749	-0.764579	-0.228716	0.552436	3.99211	0.109393	0.443931	0.0750824	0.948876	0.036362	0.871683	E3.2.1.73; licheninase [EC:3.2.1.73]
K01906	3.46279	3.43705	3.61962	0.220288	1.80733	0.10614	0.447399	0.0756779	0.948876	0.0867093	0.922694	bioW; 6-carboxyhexanoate--CoA ligase [EC:6.2.1.14]
K10353	-3.76862	-3.69371	-4.22859	-0.518588	3.8358	-0.114582	0.435185	0.0758696	0.948876	0.0383762	0.83616	E2.7.1.76, dak; deoxyadenosine kinase [EC:2.7.1.76]
K05772	3.28595	3.26217	3.50685	0.199336	1.90442	0.106439	0.446243	0.0762231	0.948876	0.159043	0.923146	tupA, vupA; tungstate transport system substrate-binding protein
K15521	-3.14745	-3.0435	-3.86345	-0.537874	4.61397	-0.0987729	0.44213	0.0764451	0.948876	0.0476727	0.874949	mshA; D-inositol-3-phosphate glycosyltransferase [EC:2.4.1.250]
K14393	2.70543	2.75397	2.3288	-0.483537	2.88462	-0.11257	0.430556	0.0766716	0.948876	0.00879614	0.710971	actP; cation/acetate symporter
K13529	3.68397	3.66929	3.81986	0.142853	1.56836	0.0783212	0.450867	0.076739	0.948876	0.11161	0.923146	ada-alkA; AraC family transcriptional regulator, regulatory protein of adaptative response / DNA-3-methyladenine glycosylase II [EC:3.2.2.21]
K05663	1.31866	1.27672	1.83179	0.326878	2.9652	0.107476	0.447399	0.0769937	0.948876	0.0595229	0.910335	ABC.ATM; mitochondrial ABC transporter ATM
K06929	4.17092	4.13323	4.4159	0.290418	1.70188	0.150322	0.442775	0.0775567	0.948876	0.051321	0.905175	K06929; uncharacterized protein
K03605	5.99193	5.96582	6.17237	0.174018	1.40418	0.100763	0.435838	0.0781189	0.948876	0.0519082	0.911035	hyaD, hybD; hydrogenase maturation protease [EC:3.4.23.-]
K00996	4.49747	4.46242	4.70581	0.263744	1.98743	0.119773	0.445602	0.0783594	0.948876	0.05749	0.9156	rfbP; undecaprenyl-phosphate galactose phosphotransferase [EC:2.7.8.6]
K10188	6.86717	6.8515	6.94838	0.158157	1.58912	0.0779234	0.467052	0.078376	0.948876	0.164968	0.923146	lacE, araN; lactose/L-arabinose transport system substrate-binding protein
K02557	8.16748	8.14522	8.33139	0.159107	1.21045	0.111832	0.450231	0.0784293	0.948876	0.0733819	0.922102	motB; chemotaxis protein MotB
K02405	7.41402	7.40029	7.53134	0.142004	1.12382	0.109239	0.44213	0.078446	0.948876	0.07914	0.92288	fliA; RNA polymerase sigma factor for flagellar operon FliA
K03406	10.3765	10.355	10.5625	0.151011	1.34191	0.117294	0.450867	0.0785955	0.948876	0.0552902	0.91466	mcp; methyl-accepting chemotaxis protein
K04653	7.35381	7.34534	7.41422	0.171322	1.22887	0.132147	0.434028	0.0786467	0.948876	0.0833669	0.92288	hypC; hydrogenase expression/formation protein HypC
K08966	0.562882	0.641715	0.0699367	-0.579619	3.83922	-0.128251	0.420809	0.0793432	0.948876	0.0115479	0.727673	mtnX; 2-hydroxy-3-keto-5-methylthiopentenyl-1-phosphate phosphatase [EC:3.1.3.87]
K09124	5.2492	5.22101	5.56313	0.298587	2.12482	0.129951	0.451389	0.0794402	0.948876	0.0782	0.92254	K09124; uncharacterized protein
K18980	-0.834989	-0.886461	-0.488775	0.418842	3.68351	0.104541	0.445602	0.0794786	0.948876	0.137585	0.923146	EO, FaQR; 2-methylene-furan-3-one reductase [EC:1.3.1.105]
K00824	5.19897	5.18347	5.31945	0.156579	1.44861	0.0925676	0.456647	0.0795261	0.948876	0.121172	0.923146	dat; D-alanine transaminase [EC:2.6.1.21]
K01646	6.15421	6.13827	6.25243	0.144378	1.41891	0.0968085	0.44213	0.0798551	0.948876	0.12641	0.923146	citD; citrate lyase subunit gamma (acyl carrier protein)
K06403	7.22629	7.2046	7.30168	0.156882	1.67174	0.0960301	0.462963	0.0806966	0.948876	0.151398	0.923146	spoVAA; stage V sporulation protein AA
K02193	5.03845	5.01292	5.17971	0.184704	1.86374	0.0868284	0.457803	0.0807533	0.948876	0.129535	0.923146	ccmA; heme exporter protein A [EC:3.6.3.41]
K10795	3.66392	3.65681	3.72621	0.151684	1.67147	0.0776806	0.456019	0.0809328	0.948876	0.185651	0.923146	prdD; D-proline reductase (dithiol)-stabilizing protein PrdD
K06011	-3.5308	-3.42577	-4.16038	-0.880298	5.57875	-0.141943	0.43237	0.0810157	0.948876	0.0563705	0.890801	boNT; botulinum neurotoxin [EC:3.4.24.69]
K12553	0.408466	0.365766	0.819947	0.563163	3.61763	0.127594	0.444444	0.0811589	0.948876	0.0408974	0.888064	pbp3; penicillin-binding protein 3 [EC:3.4.-.-]
K12543	3.16312	3.08611	3.77438	0.551405	4.00536	0.0956099	0.433526	0.0816834	0.948876	0.0314261	0.863654	lapE; outer membrane protein, adhesin transport system
K05773	3.2567	3.24201	3.50627	0.140538	1.90877	0.0710759	0.468208	0.0816859	0.948876	0.168345	0.923146	tupB, vupB; tungstate transport system permease protein
K19508	6.27414	6.26162	6.37233	0.165691	1.41658	0.106413	0.445602	0.0817108	0.948876	0.115275	0.923146	PTS-Gfr-EIIC, gfrC; PTS system, fructoselysine/glucoselysine-specific IIC component
K10796	3.6646	3.65652	3.72266	0.123682	1.69929	0.0746299	0.460116	0.0819707	0.948876	0.191186	0.923146	prdE; D-proline reductase (dithiol)-stabilizing protein PrdE
K16511	7.88451	7.84718	8.05982	0.191588	1.64525	0.115422	0.457176	0.0824536	0.948876	0.124645	0.923146	mecA1_2; adapter protein MecA 1/2
K03647	3.95695	3.92422	4.22926	0.261317	1.80428	0.122792	0.441619	0.0824585	0.948876	0.0575829	0.912196	nrdI; protein involved in ribonucleotide reduction
K00166	2.08255	2.16191	1.3983	-0.547037	4.63745	-0.0953616	0.448555	0.0826284	0.948876	0.0780313	0.92254	BCKDHA, bkdA1; 2-oxoisovalerate dehydrogenase E1 component alpha subunit [EC:1.2.4.4]
K19147	6.94658	6.91477	7.27278	0.191946	1.61853	0.10946	0.449711	0.0827479	0.948876	0.0723785	0.922033	mcrC; 5-methylcytosine-specific restriction enzyme subunit McrC
K06409	9.3245	9.29455	9.45885	0.139359	1.27628	0.106492	0.451389	0.0829252	0.948876	0.0974852	0.92288	spoVB; stage V sporulation protein B
K06042	8.18703	8.1747	8.24873	0.152611	1.16946	0.115395	0.446759	0.0832852	0.948876	0.125418	0.923146	cobH-cbiC; precorrin-8X/cobalt-precorrin-8 methylmutase [EC:5.4.99.61 5.4.99.60]
K02841	5.02658	4.99964	5.19223	0.255118	1.76784	0.127746	0.443931	0.083347	0.948876	0.0377211	0.883996	waaC, rfaC; heptosyltransferase I [EC:2.4.-.-]
K02397	7.16178	7.14448	7.33943	0.185366	1.33025	0.13066	0.446759	0.0836118	0.948876	0.0411712	0.887772	flgL; flagellar hook-associated protein 3 FlgL
K02418	6.93327	6.90971	7.19779	0.231363	1.39264	0.168991	0.43237	0.0841503	0.948876	0.0345345	0.878183	fliOZ, fliO; flagellar protein FliO/FliZ
K01754	9.12139	9.09658	9.25214	0.096385	1.11321	0.0722446	0.462963	0.0842006	0.948876	0.0857312	0.92288	E4.3.1.19, ilvA, tdcB; threonine dehydratase [EC:4.3.1.19]
K00839	1.55678	1.51965	1.82609	0.377274	2.1806	0.156734	0.430556	0.0844141	0.948876	0.0378254	0.880551	pucG; (S)-ureidoglycine---glyoxylate transaminase [EC:2.6.1.112]
K12068	-4.46183	-4.64239	-1.96256	1.49027	8.67557	0.162997	0.422454	0.0845299	0.948876	0.0508212	0.807187	traL; conjugal transfer pilus assembly protein TraL
K09889	4.55406	4.51738	4.74271	0.226701	1.95739	0.106536	0.449711	0.0848336	0.948876	0.0991878	0.92288	yjgA; ribosome-associated protein
K18237	1.40365	1.36439	1.66753	0.244645	2.31872	0.0982502	0.451389	0.0849503	0.948876	0.0547012	0.914292	K18237; ribose 1,5-bisphosphate isomerase [EC:5.3.1.29]
K02746	4.66446	4.61652	4.91616	0.176726	1.76654	0.0898589	0.458333	0.0853491	0.948876	0.0984934	0.923146	PTS-Aga-EIIC, agaW; PTS system, N-acetylgalactosamine-specific IIC component
K19509	6.31569	6.30203	6.43565	0.124152	1.43453	0.0789646	0.460648	0.0854801	0.948876	0.109748	0.923146	PTS-Gfr-EIID, gfrD; PTS system, fructoselysine/glucoselysine-specific IID component
K02592	-0.604723	-0.636552	-0.366695	0.38328	4.72941	0.0742113	0.458333	0.0857293	0.948876	0.138303	0.923146	nifN; nitrogenase molybdenum-iron protein NifN
K15051	7.76875	7.7384	7.90115	0.221252	1.33553	0.145319	0.436343	0.0861638	0.948876	0.08316	0.922822	endA; DNA-entry nuclease
K02435	8.27272	8.26698	8.31199	0.124598	1.07099	0.109877	0.443287	0.0862082	0.948876	0.166437	0.923146	gatC, GATC; aspartyl-tRNA(Asn)/glutamyl-tRNA(Gln) amidotransferase subunit C [EC:6.3.5.6 6.3.5.7]
K02396	7.74981	7.72377	8.02707	0.151374	1.42874	0.104397	0.457176	0.0866072	0.948876	0.0494688	0.908704	flgK; flagellar hook-associated protein 1 FlgK
K14083	5.73638	5.72308	5.82434	0.206461	2.14776	0.0916767	0.453179	0.0866467	0.948876	0.139173	0.923146	mttB; trimethylamine---corrinoid protein Co-methyltransferase [EC:2.1.1.250]
K00518	-2.06895	-1.97965	-2.63776	-0.611433	4.60124	-0.123146	0.443931	0.0869843	0.948876	0.0608315	0.87316	sodN; nickel superoxide dismutase [EC:1.15.1.1]
K18303	2.53318	2.51843	2.64978	0.262719	2.74434	0.0817132	0.453179	0.0871258	0.948876	0.184299	0.923146	mexK; multidrug efflux pump
K14796	-0.296786	-0.319951	-0.100551	0.199993	2.26064	0.0868652	0.463584	0.0871703	0.948876	0.140018	0.92288	TMA23; nucleolar protein TMA23
K02194	4.95816	4.92802	5.10283	0.0958185	1.84542	0.0517405	0.469907	0.0873271	0.948876	0.0956964	0.923146	ccmB; heme exporter protein B
K15780	2.23291	2.19973	2.44223	0.207404	1.84947	0.0963456	0.455491	0.0879485	0.948876	0.131825	0.92288	tilS-hprT; bifunctional protein TilS/HprT [EC:6.3.4.19 2.4.2.8]
K02406	8.9105	8.88722	9.05171	0.17568	1.41702	0.117025	0.445087	0.0882351	0.948876	0.0500812	0.910546	fliC; flagellin
K08368	4.00141	3.9596	4.17528	0.24371	2.056	0.102968	0.447917	0.0883317	0.948876	0.105032	0.92288	yaaU; MFS transporter, putative metabolite transport protein
K16963	3.86496	3.85599	3.93823	0.17203	1.53623	0.110874	0.449074	0.0886019	0.948876	0.19692	0.923146	yxeO; putative amino-acid transport system ATP-binding protein [EC:3.6.3.-]
K03620	5.16503	5.13725	5.46027	0.250854	1.72555	0.115815	0.448555	0.0888549	0.948876	0.112246	0.923146	hyaC; Ni/Fe-hydrogenase 1 B-type cytochrome subunit
K01721	-1.14454	-0.990543	-2.13052	-0.913073	6.13533	-0.154594	0.424769	0.0892291	0.948876	0.0345026	0.849053	nthA; nitrile hydratase subunit alpha [EC:4.2.1.84]
K03060	8.54328	8.53151	8.58096	0.159514	1.12073	0.12898	0.44213	0.0893493	0.948876	0.136161	0.923146	rpoZ; DNA-directed RNA polymerase subunit omega [EC:2.7.7.6]
K02021	0.863762	0.957747	0.147529	-0.832408	5.35484	-0.124565	0.427746	0.0893784	0.948876	0.0367639	0.880576	ABC.MR; putative ABC transport system ATP-binding protein
K16959	4.90395	4.87473	5.07934	0.217052	1.64176	0.122945	0.443287	0.0897461	0.948876	0.091898	0.92288	tcyM; L-cystine transport system permease protein
K01845	7.75683	7.73415	7.86603	0.0869546	0.998374	0.0609532	0.46412	0.0899913	0.948876	0.107308	0.92288	hemL; glutamate-1-semialdehyde 2,1-aminomutase [EC:5.4.3.8]
K12941	7.20397	7.18531	7.3296	0.191761	1.45398	0.106333	0.45896	0.090025	0.948876	0.129931	0.923146	abgB; aminobenzoyl-glutamate utilization protein B
K03413	8.46832	8.45891	8.59884	0.156136	1.13717	0.133369	0.445602	0.0904125	0.948876	0.08235	0.922246	cheY; two-component system, chemotaxis family, chemotaxis protein CheY
K15986	8.43328	8.38553	8.61981	0.135719	1.42627	0.0919992	0.46474	0.090448	0.948876	0.0926093	0.92288	ppaC; manganese-dependent inorganic pyrophosphatase [EC:3.6.1.1]
K00068	5.55134	5.51953	5.74078	0.165989	1.76222	0.106392	0.449074	0.0905335	0.948876	0.0498884	0.906693	srlD; sorbitol-6-phosphate 2-dehydrogenase [EC:1.1.1.140]
K02531	-1.77705	-1.75701	-2.03623	-0.363524	3.78605	-0.0940413	0.447399	0.090795	0.948876	0.163261	0.9204	lacT; transcriptional antiterminator
K00878	8.51289	8.48579	8.63351	0.106008	1.11752	0.0848643	0.454335	0.0909144	0.948876	0.0883601	0.92288	thiM; hydroxyethylthiazole kinase [EC:2.7.1.50]
K01531	7.42625	7.39038	7.59033	0.130446	1.42575	0.0814987	0.459491	0.0910423	0.948876	0.0641917	0.921178	mgtA, mgtB; Mg2+-importing ATPase [EC:3.6.3.2]
K11203	4.91717	4.90933	5.00475	0.166768	1.66713	0.0955457	0.452546	0.0914501	0.948876	0.140095	0.923146	PTS-Fru2-EIIC; PTS system, fructose-specific IIC-like component
K02800	7.42849	7.39076	7.60871	0.150005	1.2294	0.106768	0.444444	0.091715	0.948876	0.0439491	0.897093	PTS-Mtl-EIIC, mtlA, cmtA; PTS system, mannitol-specific IIC component
K09794	2.30085	2.2452	2.74676	0.397446	2.79629	0.101234	0.435185	0.0920923	0.948876	0.0233692	0.816389	K09794; uncharacterized protein
K11635	2.08349	2.06587	2.18866	0.118636	1.94305	0.0556777	0.468208	0.0922004	0.948876	0.177418	0.923146	yxdL; putative ABC transport system ATP-binding protein
K18824	-1.80689	-1.86189	-1.46127	0.48347	4.07858	0.0863834	0.453179	0.0923357	0.948876	0.102001	0.911765	sul2; dihydropteroate synthase type 2 [EC:2.5.1.15]
K00918	2.70226	2.6791	2.86761	0.17048	1.86913	0.0978754	0.458333	0.0924174	0.948876	0.199132	0.923146	pfkC; ADP-dependent phosphofructokinase/glucokinase [EC:2.7.1.146 2.7.1.147]
K02444	7.04058	7.01471	7.25866	0.174407	1.30095	0.122214	0.440462	0.0925178	0.948876	0.0612374	0.918851	glpR; DeoR family transcriptional regulator, glycerol-3-phosphate regulon repressor
K07312	-0.696527	-0.750583	-0.264909	0.366963	3.42469	0.0839459	0.453179	0.0926838	0.948876	0.0696999	0.919021	ynfH; Tat-targeted selenate reductase subunit YnfH
K01002	6.14032	6.11279	6.24827	0.208281	1.63398	0.112018	0.448555	0.0927507	0.948876	0.10328	0.92288	mdoB; phosphoglycerol transferase [EC:2.7.8.20]
K05346	5.3417	5.30662	5.49385	0.196296	1.51676	0.119768	0.444444	0.0929085	0.948876	0.0853641	0.92288	deoR; deoxyribonucleoside regulator
K03379	-2.88718	-2.68799	-3.96782	-1.08395	5.56318	-0.179304	0.424769	0.0934553	0.948876	0.0408018	0.832857	chnB; cyclohexanone monooxygenase [EC:1.14.13.22]
K01644	6.57303	6.56236	6.64516	0.202207	1.43657	0.135121	0.435838	0.0936032	0.948876	0.170642	0.923146	citE; citrate lyase subunit beta / citryl-CoA lyase [EC:4.1.3.34]
K08720	-2.93168	-3.09866	-1.80564	1.092	8.37577	0.115442	0.449074	0.0936477	0.948876	0.0604169	0.884099	ompU; outer membrane protein OmpU
K15640	4.74386	4.69884	5.00453	0.289584	2.24489	0.124141	0.450867	0.0937213	0.948876	0.0791194	0.92254	K15640, phoE; uncharacterized phosphatase
K07119	2.72656	2.76573	2.35541	-0.506373	3.3591	-0.127635	0.430058	0.0937892	0.948876	0.0485601	0.900088	K07119; uncharacterized protein
K02757	9.0059	8.98029	9.16177	0.145005	1.28297	0.0999229	0.449711	0.0939451	0.948876	0.0927654	0.92288	PTS-Bgl-EIIC, bglF, bglP; PTS system, beta-glucoside-specific IIC component
K02413	7.0813	7.0675	7.25259	0.149043	1.32046	0.0957153	0.458333	0.0942007	0.948876	0.063517	0.921316	fliJ; flagellar FliJ protein
K08358	-0.38083	-0.419394	-0.208729	0.256693	2.73127	0.0854091	0.456647	0.0945299	0.948876	0.0980406	0.913837	ttrB; tetrathionate reductase subunit B
K07023	8.26209	8.25274	8.32455	0.128888	1.16306	0.100475	0.454335	0.0945663	0.948876	0.133492	0.923146	K07023; putative hydrolases of HD superfamily
K01593	-1.60676	-1.54963	-2.10311	-0.605198	4.28554	-0.116264	0.440462	0.0947301	0.948876	0.0791353	0.912585	DDC, TDC; aromatic-L-amino-acid/L-tryptophan decarboxylase [EC:4.1.1.28 4.1.1.105]
K16623	-3.49061	-3.38954	-4.05937	-0.859611	5.58658	-0.140497	0.427746	0.0950638	0.949154	0.063871	0.889316	ntnH; botulinum neurotoxin type non-toxic component
K08151	4.64892	4.62632	4.76715	0.138952	1.79529	0.0731098	0.47052	0.0955607	0.948876	0.126905	0.923146	tetA; MFS transporter, DHA1 family, tetracycline resistance protein
K17228	-2.71219	-2.59509	-3.42607	-0.775725	4.65193	-0.155394	0.414352	0.0956265	0.948876	0.0436597	0.842984	sfnG; dimethylsulfone monooxygenase [EC:1.14.14.35]
K00450	4.19189	4.15698	4.50626	0.312637	1.8288	0.150871	0.42659	0.0956802	0.948876	0.0659401	0.921406	E1.13.11.4; gentisate 1,2-dioxygenase [EC:1.13.11.4]
K00813	3.95771	3.91791	4.14062	0.320851	2.42718	0.118562	0.439306	0.0957257	0.948876	0.137236	0.923146	aspC; aspartate aminotransferase [EC:2.6.1.1]
K13770	2.44964	2.48892	2.29021	-0.208916	1.88349	-0.105172	0.461272	0.095942	0.948876	0.100035	0.922805	ysiA, fadR; TetR/AcrR family transcriptional regulator, fatty acid metabolism regulator protein
K18236	-0.107082	-0.126454	0.0281548	0.13831	2.05783	0.0614147	0.471065	0.0961906	0.948876	0.197384	0.923146	lnuB_F, lin; lincosamide nucleotidyltransferase B/F
K09004	3.94082	3.92681	4.05283	0.148795	1.75372	0.076629	0.456647	0.0966113	0.948876	0.119659	0.923146	K09004; uncharacterized protein
K10530	-1.76509	-1.75169	-1.89282	-0.251721	3.6506	-0.0626422	0.469907	0.0968175	0.948876	0.189011	0.922805	lctO; L-lactate oxidase [EC:1.1.3.2]
K02058	8.38998	8.36364	8.4732	0.111777	1.32804	0.0691897	0.468208	0.0969627	0.948876	0.157717	0.923146	ABC.SS.S; simple sugar transport system substrate-binding protein
K07088	10.1204	10.0949	10.235	0.073504	1.18362	0.057604	0.47052	0.0971836	0.948876	0.10633	0.923146	K07088; uncharacterized protein
K04656	7.22759	7.22767	7.22506	0.17479	1.22052	0.134578	0.443931	0.0972055	0.948876	0.126988	0.923146	hypF; hydrogenase maturation protein HypF
K00499	-1.90785	-1.81645	-2.69901	-0.918615	6.98547	-0.124136	0.44213	0.0973591	0.948876	0.0878868	0.910254	CMO; choline monooxygenase [EC:1.14.15.7]
K01637	2.50713	2.53626	2.23694	-0.404314	3.4997	-0.116327	0.440462	0.0974544	0.948876	0.0886612	0.922658	E4.1.3.1, aceA; isocitrate lyase [EC:4.1.3.1]
K01746	5.23399	5.219	5.42338	0.205619	1.58299	0.119865	0.446759	0.0977807	0.948876	0.0626546	0.9176	E4.3.1.4; formiminotetrahydrofolate cyclodeaminase [EC:4.3.1.4]
K03095	1.21767	1.23468	0.930686	-0.355985	3.57397	-0.0805863	0.452546	0.0979663	0.948876	0.158877	0.923146	sprL; SprT-like protein
K15830	1.91911	1.8737	2.17095	0.316561	2.91149	0.0909483	0.449074	0.0984921	0.948876	0.0917929	0.921501	hycE; formate hydrogenlyase subunit 5
K09963	6.12697	6.09031	6.25171	0.156452	1.51501	0.0984047	0.454861	0.0985027	0.948876	0.136843	0.923146	K09963; uncharacterized protein
K09959	1.22432	1.29373	0.682822	-0.486722	4.88818	-0.0920414	0.449711	0.0990539	0.948876	0.0448532	0.8946	K09959; uncharacterized protein
K13590	2.56061	2.52989	2.84698	0.294377	2.846	0.0920889	0.454861	0.0993523	0.948876	0.104479	0.923125	dgcB; diguanylate cyclase [EC:2.7.7.65]
K07266	1.68233	1.58645	2.10556	0.494778	3.71817	0.099416	0.439306	0.0996278	0.948876	0.0508335	0.902283	kpsC, lipA; capsular polysaccharide export protein
K19225	7.66075	7.63535	7.74833	0.0982036	1.55144	0.0669769	0.469364	0.100269	0.948876	0.136484	0.923146	gluP; rhomboid protease GluP [EC:3.4.21.105]
K02747	4.54014	4.51574	4.81182	0.130246	1.78193	0.0624972	0.467052	0.10027	0.948876	0.122266	0.923146	PTS-Aga-EIID, agaE; PTS system, N-acetylgalactosamine-specific IID component
K19784	3.78639	3.76833	3.89426	0.227614	1.4163	0.137969	0.429398	0.100518	0.948876	0.0378076	0.875151	chrR, NQR; chromate reductase, NAD(P)H dehydrogenase (quinone)
K18797	-1.16655	-1.03571	-1.98406	-0.702839	6.81626	-0.0929465	0.450867	0.100636	0.948876	0.0612174	0.90612	blaPER; beta-lactamase class A PER [EC:3.5.2.6]
K19505	5.3353	5.29623	5.52605	0.177795	1.7871	0.0842177	0.453704	0.100722	0.948876	0.0939057	0.92288	gfrR; sigma-54 dependent transcriptional regulator, gfr operon transcriptional activator
K08964	1.15605	1.24497	0.668161	-0.603522	4.11469	-0.124187	0.420139	0.101249	0.948876	0.0200928	0.790113	mtnB; methylthioribulose-1-phosphate dehydratase [EC:4.2.1.109]
K08967	1.2396	1.31304	0.752538	-0.50758	4.23296	-0.0957653	0.448555	0.101259	0.948876	0.0220674	0.812314	mtnD, mtnZ, ADI1; 1,2-dihydroxy-3-keto-5-methylthiopentene dioxygenase [EC:1.13.11.53 1.13.11.54]
K03892	9.54641	9.52296	9.62522	0.117376	1.01801	0.101641	0.452546	0.101843	0.948876	0.153282	0.923146	arsR; ArsR family transcriptional regulator, arsenate/arsenite/antimonite-responsive transcriptional repressor
K03571	8.32539	8.30391	8.48537	0.160192	1.39695	0.109625	0.453704	0.101897	0.948876	0.101096	0.923146	mreD; rod shape-determining protein MreD
K06281	6.01626	5.99316	6.16905	0.227334	1.33586	0.133435	0.443931	0.102234	0.948876	0.0767208	0.922667	hyaB, hybC; hydrogenase large subunit [EC:1.12.99.6]
K01683	3.14393	3.12066	3.27811	0.0978978	1.54377	0.0532554	0.474537	0.102284	0.948876	0.235941	0.923146	araD; D-arabinonate dehydratase [EC:4.2.1.5]
K06857	3.34997	3.32928	3.52938	0.148471	1.81389	0.0764628	0.471065	0.10234	0.948876	0.183797	0.923146	tupC, vupC; tungstate transport system ATP-binding protein [EC:3.6.3.55]
K06120	3.39215	3.35354	3.69911	0.196761	1.98526	0.10085	0.453179	0.102402	0.948876	0.121749	0.923146	dhaB; glycerol dehydratase large subunit [EC:4.2.1.30]
K04101	-3.8404	-3.72585	-4.48375	-0.586119	4.97371	-0.0977669	0.447917	0.103098	0.948876	0.065335	0.872119	ligB; protocatechuate 4,5-dioxygenase, beta chain [EC:1.13.11.8]
K04090	-2.0506	-1.97856	-2.51491	-0.651245	6.0315	-0.114073	0.454861	0.103148	0.948876	0.0817264	0.917738	E1.2.7.8; indolepyruvate ferredoxin oxidoreductase [EC:1.2.7.8]
K02075	2.04971	2.12338	1.81113	-0.400275	3.07885	-0.109984	0.449074	0.103298	0.948876	0.127578	0.923146	ABC.ZM.P; zinc/manganese transport system permease protein
K15037	-1.76695	-1.81687	-1.43367	0.355013	2.83196	0.105921	0.446243	0.103317	0.948876	0.0663571	0.892701	K15037; biotin carboxyl carrier protein
K07230	3.10479	3.07158	3.35222	0.294722	2.13607	0.11995	0.452023	0.103383	0.948876	0.100097	0.923146	p19, ftrA; periplasmic iron binding protein
K19696	-2.61977	-2.77959	-1.08194	1.01096	8.04028	0.10716	0.441619	0.103391	0.948876	0.0645314	0.90099	mtiP; 5'-methylthioinosine phosphorylase [EC:2.4.2.44]
[truncated: 8,230 more rows]

## Sheet: Table S9 (PICRUSt, PSMD, MePat)
Pathway	rab.all	rab.win.HEALTHY	rab.win.UNHEALTHY	diff.btw	diff.win	effect	overlap	we.ep	we.eBH	wi.ep	wi.eBH	description
[truncated: 453 more rows]

[truncated: 6 more sheets: Table S10 (PICRUSt, WMH, EC), Table S11 (PICRUSt, WMH, KO), Table S12 (PICRUSt, WMH, MePat), Table S13 (PICRUSt, EF, EC), Table S14 (PICRUSt, EF, KO), Table S15  (PICRUSt, EF, MePat)]
